# Supplementary material for: Effect of contact characteristics on the self-rotation performance of conical picks based on impact dynamics modelling
Source: R Soc Open Sci. 2020 May 20;7(5):200362. doi: 10.1098/rsos.200362 (PMC7277263; doi:10.1098/rsos.200362)
Supplement: Source code used to establish the dynamic model [file rsos200362supp1.zip]

Archive with 1 entries (1 files):
- rsos200362supp1.k
