# Supplementary material for: Effect of contact characteristics on the self-rotation performance of conical picks based on impact dynamics modelling
Source: R Soc Open Sci. 2020 May 20;7(5):200362. doi: 10.1098/rsos.200362 (PMC7277263; doi:10.1098/rsos.200362)
Supplement: Source code used to establish the dynamic model [file rsos200362supp1.zip › rsos200362supp1.k]

*KEYWORD
*TITLE
                                                                                
$
*DATABASE_FORMAT
         0
$
$
$$$$$$$$$$$$$$$$$$$$$$$$$$$$$$$$$$$$$$$$$$$$$$$$$$$$$$$$$$$$$$$$$$$$$$$$$$$$$$$$
$                               NODE DEFINITIONS                               $
$$$$$$$$$$$$$$$$$$$$$$$$$$$$$$$$$$$$$$$$$$$$$$$$$$$$$$$$$$$$$$$$$$$$$$$$$$$$$$$$
$
*NODE
       1 1.524000000E-01 1.733000000E-02 0.000000000E+00       0       0
       2 1.524000000E-01 0.000000000E+00 0.000000000E+00       0       0
       3 1.524000000E-01 1.559700000E-02 0.000000000E+00       0       0
       4 1.524000000E-01 1.386400000E-02 0.000000000E+00       0       0
       5 1.524000000E-01 1.213100000E-02 0.000000000E+00       0       0
       6 1.524000000E-01 1.039800000E-02 0.000000000E+00       0       0
       7 1.524000000E-01 8.665000000E-03 0.000000000E+00       0       0
       8 1.524000000E-01 6.932000000E-03 0.000000000E+00       0       0
       9 1.524000000E-01 5.199000000E-03 0.000000000E+00       0       0
      10 1.524000000E-01 3.466000000E-03 0.000000000E+00       0       0
      11 1.524000000E-01 1.733000000E-03 0.000000000E+00       0       0
      12 1.524000000E-01-1.733000000E-02 0.000000000E+00       0       0
      13 1.524000000E-01-1.733000000E-03 0.000000000E+00       0       0
      14 1.524000000E-01-3.466000000E-03 0.000000000E+00       0       0
      15 1.524000000E-01-5.199000000E-03 0.000000000E+00       0       0
      16 1.524000000E-01-6.932000000E-03 0.000000000E+00       0       0
      17 1.524000000E-01-8.665000000E-03 0.000000000E+00       0       0
      18 1.524000000E-01-1.039800000E-02 0.000000000E+00       0       0
      19 1.524000000E-01-1.213100000E-02 0.000000000E+00       0       0
      20 1.524000000E-01-1.386400000E-02 0.000000000E+00       0       0
      21 1.524000000E-01-1.559700000E-02 0.000000000E+00       0       0
      22 1.464000000E-01-1.733000000E-02 0.000000000E+00       0       0
      23 1.484000000E-01-1.733000000E-02 0.000000000E+00       0       0
      24 1.504000000E-01-1.733000000E-02 0.000000000E+00       0       0
      25 1.464000000E-01-2.060000000E-02 0.000000000E+00       0       0
      26 1.464000000E-01-1.896500000E-02 0.000000000E+00       0       0
      27 1.440000000E-01-2.060000000E-02 0.000000000E+00       0       0
      28 1.440000000E-01-1.733000000E-02 0.000000000E+00       0       0
      29 1.440000000E-01-1.896500000E-02 0.000000000E+00       0       0
      30 8.100000000E-02-1.733000000E-02 0.000000000E+00       0       0
      31 8.352000000E-02-1.733000000E-02 0.000000000E+00       0       0
      32 8.604000000E-02-1.733000000E-02 0.000000000E+00       0       0
      33 8.856000000E-02-1.733000000E-02 0.000000000E+00       0       0
      34 9.108000000E-02-1.733000000E-02 0.000000000E+00       0       0
      35 9.360000000E-02-1.733000000E-02 0.000000000E+00       0       0
      36 9.612000000E-02-1.733000000E-02 0.000000000E+00       0       0
      37 9.864000000E-02-1.733000000E-02 0.000000000E+00       0       0
      38 1.011600000E-01-1.733000000E-02 0.000000000E+00       0       0
      39 1.036800000E-01-1.733000000E-02 0.000000000E+00       0       0
      40 1.062000000E-01-1.733000000E-02 0.000000000E+00       0       0
      41 1.087200000E-01-1.733000000E-02 0.000000000E+00       0       0
      42 1.112400000E-01-1.733000000E-02 0.000000000E+00       0       0
      43 1.137600000E-01-1.733000000E-02 0.000000000E+00       0       0
      44 1.162800000E-01-1.733000000E-02 0.000000000E+00       0       0
      45 1.188000000E-01-1.733000000E-02 0.000000000E+00       0       0
      46 1.213200000E-01-1.733000000E-02 0.000000000E+00       0       0
      47 1.238400000E-01-1.733000000E-02 0.000000000E+00       0       0
      48 1.263600000E-01-1.733000000E-02 0.000000000E+00       0       0
      49 1.288800000E-01-1.733000000E-02 0.000000000E+00       0       0
      50 1.314000000E-01-1.733000000E-02 0.000000000E+00       0       0
      51 1.339200000E-01-1.733000000E-02 0.000000000E+00       0       0
      52 1.364400000E-01-1.733000000E-02 0.000000000E+00       0       0
      53 1.389600000E-01-1.733000000E-02 0.000000000E+00       0       0
      54 1.414800000E-01-1.733000000E-02 0.000000000E+00       0       0
      55 8.100000000E-02-2.752000000E-02 0.000000000E+00       0       0
      56 8.100000000E-02-2.548200000E-02 0.000000000E+00       0       0
      57 8.100000000E-02-2.344400000E-02 0.000000000E+00       0       0
      58 8.100000000E-02-2.140600000E-02 0.000000000E+00       0       0
      59 8.100000000E-02-1.936800000E-02 0.000000000E+00       0       0
      60 7.100000000E-02-2.752000000E-02 0.000000000E+00       0       0
      61 7.300000000E-02-2.752000000E-02 0.000000000E+00       0       0
      62 7.500000000E-02-2.752000000E-02 0.000000000E+00       0       0
      63 7.700000000E-02-2.752000000E-02 0.000000000E+00       0       0
      64 7.900000000E-02-2.752000000E-02 0.000000000E+00       0       0
      65 6.700000000E-02-2.511000000E-02 0.000000000E+00       0       0
      66 6.900000000E-02-2.631500000E-02 0.000000000E+00       0       0
      67 6.300000000E-02-2.320000000E-02 0.000000000E+00       0       0
      68 6.500000000E-02-2.415500000E-02 0.000000000E+00       0       0
      69 5.900000000E-02-2.170000000E-02 0.000000000E+00       0       0
      70 6.100000000E-02-2.245000000E-02 0.000000000E+00       0       0
      71 5.500000000E-02-2.058000000E-02 0.000000000E+00       0       0
      72 5.700000000E-02-2.114000000E-02 0.000000000E+00       0       0
      73 5.100000000E-02-1.980000000E-02 0.000000000E+00       0       0
      74 5.300000000E-02-2.019000000E-02 0.000000000E+00       0       0
      75 4.700000000E-02-1.936000000E-02 0.000000000E+00       0       0
      76 4.900000000E-02-1.958000000E-02 0.000000000E+00       0       0
      77 4.300000000E-02-1.950000000E-02 0.000000000E+00       0       0
      78 4.500000000E-02-1.943000000E-02 0.000000000E+00       0       0
      79 1.850000000E-02-1.200000000E-02 0.000000000E+00       0       0
      80 2.013333333E-02-1.250000000E-02 0.000000000E+00       0       0
      81 2.176666667E-02-1.300000000E-02 0.000000000E+00       0       0
      82 2.340000000E-02-1.350000000E-02 0.000000000E+00       0       0
      83 2.503333333E-02-1.400000000E-02 0.000000000E+00       0       0
      84 2.666666667E-02-1.450000000E-02 0.000000000E+00       0       0
      85 2.830000000E-02-1.500000000E-02 0.000000000E+00       0       0
      86 2.993333333E-02-1.550000000E-02 0.000000000E+00       0       0
      87 3.156666667E-02-1.600000000E-02 0.000000000E+00       0       0
      88 3.320000000E-02-1.650000000E-02 0.000000000E+00       0       0
      89 3.483333333E-02-1.700000000E-02 0.000000000E+00       0       0
      90 3.646666667E-02-1.750000000E-02 0.000000000E+00       0       0
      91 3.810000000E-02-1.800000000E-02 0.000000000E+00       0       0
      92 3.973333333E-02-1.850000000E-02 0.000000000E+00       0       0
      93 4.136666667E-02-1.900000000E-02 0.000000000E+00       0       0
      94 1.850000000E-02-1.000000000E-02 0.000000000E+00       0       0
      95 1.200000000E-02-1.000000000E-02 0.000000000E+00       0       0
      96 1.362500000E-02-1.000000000E-02 0.000000000E+00       0       0
      97 1.525000000E-02-1.000000000E-02 0.000000000E+00       0       0
      98 1.687500000E-02-1.000000000E-02 0.000000000E+00       0       0
      99 0.000000000E+00 0.000000000E+00 0.000000000E+00       0       0
     100 1.200000000E-03-1.000000000E-03 0.000000000E+00       0       0
     101 2.400000000E-03-2.000000000E-03 0.000000000E+00       0       0
     102 3.600000000E-03-3.000000000E-03 0.000000000E+00       0       0
     103 4.800000000E-03-4.000000000E-03 0.000000000E+00       0       0
     104 6.000000000E-03-5.000000000E-03 0.000000000E+00       0       0
     105 7.200000000E-03-6.000000000E-03 0.000000000E+00       0       0
     106 8.400000000E-03-7.000000000E-03 0.000000000E+00       0       0
     107 9.600000000E-03-8.000000000E-03 0.000000000E+00       0       0
     108 1.080000000E-02-9.000000000E-03 0.000000000E+00       0       0
     109 1.200000000E-02 1.000000000E-02 0.000000000E+00       0       0
     110 1.200000000E-03 1.000000000E-03 0.000000000E+00       0       0
     111 2.400000000E-03 2.000000000E-03 0.000000000E+00       0       0
     112 3.600000000E-03 3.000000000E-03 0.000000000E+00       0       0
     113 4.800000000E-03 4.000000000E-03 0.000000000E+00       0       0
     114 6.000000000E-03 5.000000000E-03 0.000000000E+00       0       0
     115 7.200000000E-03 6.000000000E-03 0.000000000E+00       0       0
     116 8.400000000E-03 7.000000000E-03 0.000000000E+00       0       0
     117 9.600000000E-03 8.000000000E-03 0.000000000E+00       0       0
     118 1.080000000E-02 9.000000000E-03 0.000000000E+00       0       0
     119 1.850000000E-02 1.000000000E-02 0.000000000E+00       0       0
     120 1.362500000E-02 1.000000000E-02 0.000000000E+00       0       0
     121 1.525000000E-02 1.000000000E-02 0.000000000E+00       0       0
     122 1.687500000E-02 1.000000000E-02 0.000000000E+00       0       0
     123 1.850000000E-02 1.200000000E-02 0.000000000E+00       0       0
     124 4.300000000E-02 1.950000000E-02 0.000000000E+00       0       0
     125 2.013333333E-02 1.250000000E-02 0.000000000E+00       0       0
     126 2.176666667E-02 1.300000000E-02 0.000000000E+00       0       0
     127 2.340000000E-02 1.350000000E-02 0.000000000E+00       0       0
     128 2.503333333E-02 1.400000000E-02 0.000000000E+00       0       0
     129 2.666666667E-02 1.450000000E-02 0.000000000E+00       0       0
     130 2.830000000E-02 1.500000000E-02 0.000000000E+00       0       0
     131 2.993333333E-02 1.550000000E-02 0.000000000E+00       0       0
     132 3.156666667E-02 1.600000000E-02 0.000000000E+00       0       0
     133 3.320000000E-02 1.650000000E-02 0.000000000E+00       0       0
     134 3.483333333E-02 1.700000000E-02 0.000000000E+00       0       0
     135 3.646666667E-02 1.750000000E-02 0.000000000E+00       0       0
     136 3.810000000E-02 1.800000000E-02 0.000000000E+00       0       0
     137 3.973333333E-02 1.850000000E-02 0.000000000E+00       0       0
     138 4.136666667E-02 1.900000000E-02 0.000000000E+00       0       0
     139 4.700000000E-02 1.936000000E-02 0.000000000E+00       0       0
     140 4.500000000E-02 1.943000000E-02 0.000000000E+00       0       0
     141 5.100000000E-02 1.980000000E-02 0.000000000E+00       0       0
     142 4.900000000E-02 1.958000000E-02 0.000000000E+00       0       0
     143 5.500000000E-02 2.058000000E-02 0.000000000E+00       0       0
     144 5.300000000E-02 2.019000000E-02 0.000000000E+00       0       0
     145 5.900000000E-02 2.170000000E-02 0.000000000E+00       0       0
     146 5.700000000E-02 2.114000000E-02 0.000000000E+00       0       0
     147 6.300000000E-02 2.320000000E-02 0.000000000E+00       0       0
     148 6.100000000E-02 2.245000000E-02 0.000000000E+00       0       0
     149 6.700000000E-02 2.511000000E-02 0.000000000E+00       0       0
     150 6.500000000E-02 2.415500000E-02 0.000000000E+00       0       0
     151 7.100000000E-02 2.752000000E-02 0.000000000E+00       0       0
     152 6.900000000E-02 2.631500000E-02 0.000000000E+00       0       0
     153 8.100000000E-02 2.752000000E-02 0.000000000E+00       0       0
     154 7.300000000E-02 2.752000000E-02 0.000000000E+00       0       0
     155 7.500000000E-02 2.752000000E-02 0.000000000E+00       0       0
     156 7.700000000E-02 2.752000000E-02 0.000000000E+00       0       0
     157 7.900000000E-02 2.752000000E-02 0.000000000E+00       0       0
     158 8.100000000E-02 1.733000000E-02 0.000000000E+00       0       0
     159 8.100000000E-02 2.548200000E-02 0.000000000E+00       0       0
     160 8.100000000E-02 2.344400000E-02 0.000000000E+00       0       0
     161 8.100000000E-02 2.140600000E-02 0.000000000E+00       0       0
     162 8.100000000E-02 1.936800000E-02 0.000000000E+00       0       0
     163 1.440000000E-01 1.733000000E-02 0.000000000E+00       0       0
     164 8.352000000E-02 1.733000000E-02 0.000000000E+00       0       0
     165 8.604000000E-02 1.733000000E-02 0.000000000E+00       0       0
     166 8.856000000E-02 1.733000000E-02 0.000000000E+00       0       0
     167 9.108000000E-02 1.733000000E-02 0.000000000E+00       0       0
     168 9.360000000E-02 1.733000000E-02 0.000000000E+00       0       0
     169 9.612000000E-02 1.733000000E-02 0.000000000E+00       0       0
     170 9.864000000E-02 1.733000000E-02 0.000000000E+00       0       0
     171 1.011600000E-01 1.733000000E-02 0.000000000E+00       0       0
     172 1.036800000E-01 1.733000000E-02 0.000000000E+00       0       0
     173 1.062000000E-01 1.733000000E-02 0.000000000E+00       0       0
     174 1.087200000E-01 1.733000000E-02 0.000000000E+00       0       0
     175 1.112400000E-01 1.733000000E-02 0.000000000E+00       0       0
     176 1.137600000E-01 1.733000000E-02 0.000000000E+00       0       0
     177 1.162800000E-01 1.733000000E-02 0.000000000E+00       0       0
     178 1.188000000E-01 1.733000000E-02 0.000000000E+00       0       0
     179 1.213200000E-01 1.733000000E-02 0.000000000E+00       0       0
     180 1.238400000E-01 1.733000000E-02 0.000000000E+00       0       0
     181 1.263600000E-01 1.733000000E-02 0.000000000E+00       0       0
     182 1.288800000E-01 1.733000000E-02 0.000000000E+00       0       0
     183 1.314000000E-01 1.733000000E-02 0.000000000E+00       0       0
     184 1.339200000E-01 1.733000000E-02 0.000000000E+00       0       0
     185 1.364400000E-01 1.733000000E-02 0.000000000E+00       0       0
     186 1.389600000E-01 1.733000000E-02 0.000000000E+00       0       0
     187 1.414800000E-01 1.733000000E-02 0.000000000E+00       0       0
     188 1.440000000E-01 2.060000000E-02 0.000000000E+00       0       0
     189 1.440000000E-01 1.896500000E-02 0.000000000E+00       0       0
     190 1.464000000E-01 2.060000000E-02 0.000000000E+00       0       0
     191 1.464000000E-01 1.733000000E-02 0.000000000E+00       0       0
     192 1.464000000E-01 1.896500000E-02 0.000000000E+00       0       0
     193 1.484000000E-01 1.733000000E-02 0.000000000E+00       0       0
     194 1.504000000E-01 1.733000000E-02 0.000000000E+00       0       0
     195 7.312545370E-02 2.128904848E-02 0.000000000E+00       0       0
     196 7.191172788E-02 2.177068064E-02 0.000000000E+00       0       0
     197 1.473157402E-01-1.055849449E-02 0.000000000E+00       0       0
     198 7.014399987E-02-2.075839707E-02 0.000000000E+00       0       0
     199 7.155387128E-02-2.205273108E-02 0.000000000E+00       0       0
     200 6.954864524E-02-2.250525206E-02 0.000000000E+00       0       0
     201 7.133055019E-02-2.350489714E-02 0.000000000E+00       0       0
     202 7.332518043E-02 2.338554662E-02 0.000000000E+00       0       0
     203 7.163188296E-02 2.333753103E-02 0.000000000E+00       0       0
     204 1.466146288E-01-8.729570377E-03 0.000000000E+00       0       0
     205 6.995502211E-02-1.978845691E-03 0.000000000E+00       0       0
     206 7.109815674E-02-1.931770025E-02 0.000000000E+00       0       0
     207 7.088658904E-02-3.466974913E-03 0.000000000E+00       0       0
     208 3.485704580E-02-6.155360053E-05 0.000000000E+00       0       0
     209 4.129931540E-02 1.142886109E-03 0.000000000E+00       0       0
     210 7.135515831E-02-7.718273057E-04 0.000000000E+00       0       0
     211 8.064381668E-02-1.558037612E-03 0.000000000E+00       0       0
     212 1.560530450E-02-1.878221394E-03 0.000000000E+00       0       0
     213 6.933299033E-02-1.783747817E-02 0.000000000E+00       0       0
     214 2.992272723E-02 1.559040071E-04 0.000000000E+00       0       0
     215 6.092070898E-02 1.307843515E-03 0.000000000E+00       0       0
     216 5.515011697E-02-1.471804043E-03 0.000000000E+00       0       0
     217 5.402625095E-02 5.299245472E-04 0.000000000E+00       0       0
     218 6.449498600E-02-3.592062668E-04 0.000000000E+00       0       0
     219 5.084361264E-02 9.036002910E-04 0.000000000E+00       0       0
     220 6.280512539E-02-2.506218072E-04 0.000000000E+00       0       0
     221 4.755468792E-02-9.486203095E-04 0.000000000E+00       0       0
     222 4.938855572E-02-1.459511681E-03 0.000000000E+00       0       0
     223 5.217877231E-02-5.596487996E-04 0.000000000E+00       0       0
     224 5.572532575E-02-4.382258731E-04 0.000000000E+00       0       0
     225 5.793125230E-02-2.012229166E-03 0.000000000E+00       0       0
     226 6.118908382E-02-1.679168992E-03 0.000000000E+00       0       0
     227 6.474749180E-02 1.158765947E-03 0.000000000E+00       0       0
     228 6.290383949E-02 1.265855298E-03 0.000000000E+00       0       0
     229 4.835855571E-02 1.085599951E-03 0.000000000E+00       0       0
     230 5.105391936E-02 3.181360368E-03 0.000000000E+00       0       0
     231 5.369082991E-02 1.836627414E-03 0.000000000E+00       0       0
     232 5.655409508E-02 8.083976866E-04 0.000000000E+00       0       0
     233 5.919959162E-02-2.831159170E-04 0.000000000E+00       0       0
     234 6.523433249E-02 2.694830011E-03 0.000000000E+00       0       0
     235 4.420172992E-02-1.973462848E-03 0.000000000E+00       0       0
     236 4.591112090E-02-5.789641468E-04 0.000000000E+00       0       0
     237 5.108278552E-02-2.268518841E-03 0.000000000E+00       0       0
     238 5.340349931E-02-1.697569180E-03 0.000000000E+00       0       0
     239 5.640899146E-02-2.355956277E-03 0.000000000E+00       0       0
     240 6.288114008E-02-1.786637946E-03 0.000000000E+00       0       0
     241 6.603907499E-02-4.794360462E-04 0.000000000E+00       0       0
     242 6.611799225E-02-1.884695242E-03 0.000000000E+00       0       0
     243 3.615602311E-02-5.142024803E-06 0.000000000E+00       0       0
     244 3.748016363E-02-7.523200403E-05 0.000000000E+00       0       0
     245 3.889830014E-02-2.578015810E-05 0.000000000E+00       0       0
     246 4.411542425E-02 5.908454127E-04 0.000000000E+00       0       0
     247 4.588261916E-02 1.153474832E-03 0.000000000E+00       0       0
     248 4.859465999E-02 3.026245083E-03 0.000000000E+00       0       0
     249 5.624441587E-02 2.401163134E-03 0.000000000E+00       0       0
     250 6.104131346E-02 2.827997867E-03 0.000000000E+00       0       0
     251 6.582523443E-02 4.330451752E-03 0.000000000E+00       0       0
     252 6.711621195E-02 2.337985857E-03 0.000000000E+00       0       0
     253 6.644408254E-02 9.450254233E-04 0.000000000E+00       0       0
     254 5.283014341E-02-3.140242298E-03 0.000000000E+00       0       0
     255 5.485428578E-02-2.343746112E-03 0.000000000E+00       0       0
     256 5.801521282E-02-3.392825312E-03 0.000000000E+00       0       0
     257 6.132947143E-02-3.165221959E-03 0.000000000E+00       0       0
     258 6.467740628E-02-3.514040766E-03 0.000000000E+00       0       0
     259 6.773883662E-02-1.513501655E-03 0.000000000E+00       0       0
     260 6.831717750E-02-2.855074356E-03 0.000000000E+00       0       0
     261 6.642901811E-02-3.288898352E-03 0.000000000E+00       0       0
     262 6.911008327E-02-6.273401546E-04 0.000000000E+00       0       0
     263 3.547374823E-02 1.406245499E-03 0.000000000E+00       0       0
     264 3.690734038E-02 1.656576792E-03 0.000000000E+00       0       0
     265 3.831864295E-02 1.909600593E-03 0.000000000E+00       0       0
     266 3.970178454E-02 2.319153395E-03 0.000000000E+00       0       0
     267 4.118731915E-02 2.740404554E-03 0.000000000E+00       0       0
     268 4.282790468E-02 2.776825764E-03 0.000000000E+00       0       0
     269 4.448436468E-02 2.854055842E-03 0.000000000E+00       0       0
     270 4.638653825E-02 3.082472797E-03 0.000000000E+00       0       0
     271 5.614593759E-02 4.045079509E-03 0.000000000E+00       0       0
     272 6.125499846E-02 4.484529146E-03 0.000000000E+00       0       0
     273 6.364092242E-02 4.486525908E-03 0.000000000E+00       0       0
     274 6.880229730E-02 1.634408298E-03 0.000000000E+00       0       0
     275 4.173948336E-02-1.572014771E-03 0.000000000E+00       0       0
     276 3.952250739E-02-1.846829263E-03 0.000000000E+00       0       0
     277 4.633839962E-02-3.022920513E-03 0.000000000E+00       0       0
     278 5.468405393E-02-3.616866126E-03 0.000000000E+00       0       0
     279 5.637876943E-02-3.642671394E-03 0.000000000E+00       0       0
     280 5.972294631E-02-3.981577029E-03 0.000000000E+00       0       0
     281 6.277719177E-02-5.045609101E-03 0.000000000E+00       0       0
     282 6.479447525E-02-5.151143187E-03 0.000000000E+00       0       0
     283 6.892265872E-02-4.311434244E-03 0.000000000E+00       0       0
     284 7.022167097E-02 5.975064982E-04 0.000000000E+00       0       0
     285 7.255244315E-02-2.313362448E-03 0.000000000E+00       0       0
     286 5.093335320E-02 7.047020251E-03 0.000000000E+00       0       0
     287 6.729146064E-02 8.021605841E-03 0.000000000E+00       0       0
     288 7.262221798E-02 5.700727410E-04 0.000000000E+00       0       0
     289 7.507145065E-02 6.522150041E-04 0.000000000E+00       0       0
     290 3.115569489E-02-2.068898786E-03 0.000000000E+00       0       0
     291 4.998016228E-02-6.083970377E-03 0.000000000E+00       0       0
     292 5.852599367E-02-4.732854651E-03 0.000000000E+00       0       0
     293 7.386168725E-02-8.440009019E-04 0.000000000E+00       0       0
     294 7.759949193E-02 9.151729378E-04 0.000000000E+00       0       0
     295 1.378008956E-01-4.229807444E-04 0.000000000E+00       0       0
     296 4.433905441E-02 6.813878016E-03 0.000000000E+00       0       0
     297 7.130639243E-02 1.888859393E-03 0.000000000E+00       0       0
     298 7.388349284E-02-3.825958091E-03 0.000000000E+00       0       0
     299 3.388597803E-02 4.123196399E-03 0.000000000E+00       0       0
     300 3.551918281E-02 4.785192540E-03 0.000000000E+00       0       0
     301 3.717868951E-02 5.280610849E-03 0.000000000E+00       0       0
     302 4.064069576E-02 6.132230909E-03 0.000000000E+00       0       0
     303 4.197574747E-02 8.279322247E-03 0.000000000E+00       0       0
     304 4.244996591E-02 6.512227895E-03 0.000000000E+00       0       0
     305 6.158771745E-02 8.081734790E-03 0.000000000E+00       0       0
     306 6.453625157E-02 8.167833836E-03 0.000000000E+00       0       0
     307 7.386171741E-02 2.010961352E-03 0.000000000E+00       0       0
     308 7.633566345E-02 2.057237301E-03 0.000000000E+00       0       0
     309 8.174206098E-02 2.540512983E-03 0.000000000E+00       0       0
     310 8.352717359E-02 6.621931767E-04 0.000000000E+00       0       0
     311 8.578374313E-02 8.728099991E-04 0.000000000E+00       0       0
     312 8.814032767E-02 1.025057351E-03 0.000000000E+00       0       0
     313 1.208489624E-01 1.270779813E-03 0.000000000E+00       0       0
     314 1.234064026E-01 1.263594295E-03 0.000000000E+00       0       0
     315 1.288725165E-01 1.308019709E-03 0.000000000E+00       0       0
     316 1.397498284E-01 3.139063130E-03 0.000000000E+00       0       0
     317 4.268289850E-02-6.626154058E-03 0.000000000E+00       0       0
     318 4.076345853E-02-5.895867318E-03 0.000000000E+00       0       0
     319 4.727544601E-02-7.715127615E-03 0.000000000E+00       0       0
     320 5.236202313E-02-6.527251009E-03 0.000000000E+00       0       0
     321 5.485902601E-02-6.907749083E-03 0.000000000E+00       0       0
     322 6.133272159E-02-8.704352675E-03 0.000000000E+00       0       0
     323 6.317279863E-02-8.303333899E-03 0.000000000E+00       0       0
     324 6.539324558E-02-8.559602550E-03 0.000000000E+00       0       0
     325 6.777912983E-02-8.461281431E-03 0.000000000E+00       0       0
     326 7.311223280E-02-6.896696393E-03 0.000000000E+00       0       0
     327 7.041943072E-02-7.951775839E-03 0.000000000E+00       0       0
     328 7.012686003E-02-1.302607651E-02 0.000000000E+00       0       0
     329 7.532712335E-02-2.267761986E-03 0.000000000E+00       0       0
     330 7.659548635E-02-6.176490725E-04 0.000000000E+00       0       0
     331 8.305563939E-02-1.485614897E-03 0.000000000E+00       0       0
     332 8.549909840E-02-1.309373975E-03 0.000000000E+00       0       0
     333 8.798501149E-02-1.175514713E-03 0.000000000E+00       0       0
     334 9.046579706E-02-1.048691511E-03 0.000000000E+00       0       0
     335 9.295197900E-02-9.421272539E-04 0.000000000E+00       0       0
     336 9.545711138E-02-8.538554686E-04 0.000000000E+00       0       0
     337 9.797937921E-02-7.904881314E-04 0.000000000E+00       0       0
     338 1.005219945E-01-7.752875040E-04 0.000000000E+00       0       0
     339 1.030636932E-01-7.684010990E-04 0.000000000E+00       0       0
     340 1.056046055E-01-7.660897326E-04 0.000000000E+00       0       0
     341 1.081405210E-01-7.671126633E-04 0.000000000E+00       0       0
     342 1.106727206E-01-7.715452957E-04 0.000000000E+00       0       0
     343 1.131991109E-01-7.804915621E-04 0.000000000E+00       0       0
     344 1.157224347E-01-7.949509749E-04 0.000000000E+00       0       0
     345 1.182411200E-01-8.151888858E-04 0.000000000E+00       0       0
     346 1.207898036E-01-8.309447132E-04 0.000000000E+00       0       0
     347 1.233162851E-01-8.435693049E-04 0.000000000E+00       0       0
     348 1.257980611E-01-8.384607041E-04 0.000000000E+00       0       0
     349 1.280696571E-01-8.276013224E-04 0.000000000E+00       0       0
     350 1.316732004E-01 7.696220552E-04 0.000000000E+00       0       0
     351 1.350440878E-01 2.581041657E-04 0.000000000E+00       0       0
     352 1.384849029E-01 1.524313372E-03 0.000000000E+00       0       0
     353 4.462442033E-02-7.960455543E-03 0.000000000E+00       0       0
     354 3.486533203E-02 6.360673824E-03 0.000000000E+00       0       0
     355 3.659902856E-02 6.857166018E-03 0.000000000E+00       0       0
     356 3.834353363E-02 7.319161415E-03 0.000000000E+00       0       0
     357 4.013203523E-02 7.762951124E-03 0.000000000E+00       0       0
     358 4.128441071E-02 9.835463813E-03 0.000000000E+00       0       0
     359 4.635894696E-02 6.937862080E-03 0.000000000E+00       0       0
     360 4.821488807E-02 8.823171943E-03 0.000000000E+00       0       0
     361 5.065957544E-02 8.856205468E-03 0.000000000E+00       0       0
     362 5.313681506E-02 8.996133199E-03 0.000000000E+00       0       0
     363 6.139533697E-02 9.869954156E-03 0.000000000E+00       0       0
     364 7.065614414E-02 1.197968824E-02 0.000000000E+00       0       0
     365 7.113505491E-02 8.909941023E-03 0.000000000E+00       0       0
     366 7.963432730E-02 4.109810234E-03 0.000000000E+00       0       0
     367 8.372215770E-02 2.883574629E-03 0.000000000E+00       0       0
     368 8.589364769E-02 3.114513535E-03 0.000000000E+00       0       0
     369 8.817005450E-02 3.269267792E-03 0.000000000E+00       0       0
     370 9.056320181E-02 3.371587413E-03 0.000000000E+00       0       0
     371 9.301099121E-02 3.427434743E-03 0.000000000E+00       0       0
     372 9.550771161E-02 3.453165720E-03 0.000000000E+00       0       0
     373 9.801442500E-02 3.464138909E-03 0.000000000E+00       0       0
     374 1.005452463E-01 3.470072007E-03 0.000000000E+00       0       0
     375 1.030654927E-01 3.472865535E-03 0.000000000E+00       0       0
     376 1.056034625E-01 3.476697083E-03 0.000000000E+00       0       0
     377 1.081361933E-01 3.479028058E-03 0.000000000E+00       0       0
     378 1.106766878E-01 3.469331074E-03 0.000000000E+00       0       0
     379 1.132305057E-01 3.447466407E-03 0.000000000E+00       0       0
     380 1.157647658E-01 3.431095485E-03 0.000000000E+00       0       0
     381 1.183067529E-01 3.408920087E-03 0.000000000E+00       0       0
     382 1.208526065E-01 3.387656674E-03 0.000000000E+00       0       0
     383 1.234292168E-01 3.352070346E-03 0.000000000E+00       0       0
     384 1.260896537E-01 3.337383633E-03 0.000000000E+00       0       0
     385 1.290866688E-01 3.283598486E-03 0.000000000E+00       0       0
     386 1.360013772E-01 2.934201149E-03 0.000000000E+00       0       0
     387 1.388992867E-01 4.565667735E-03 0.000000000E+00       0       0
     388 2.610715132E-02-1.642961970E-03 0.000000000E+00       0       0
     389 2.786422214E-02-1.801722924E-03 0.000000000E+00       0       0
     390 2.971549999E-02-2.649609642E-03 0.000000000E+00       0       0
     391 3.148738446E-02-4.504271779E-03 0.000000000E+00       0       0
     392 3.316434944E-02-5.406969112E-03 0.000000000E+00       0       0
     393 3.488244000E-02-6.063926274E-03 0.000000000E+00       0       0
     394 3.659689774E-02-6.574054798E-03 0.000000000E+00       0       0
     395 3.829851227E-02-7.005404860E-03 0.000000000E+00       0       0
     396 4.150037749E-02-8.420237952E-03 0.000000000E+00       0       0
     397 4.739770958E-02-9.736529362E-03 0.000000000E+00       0       0
     398 4.973353956E-02-7.921815522E-03 0.000000000E+00       0       0
     399 5.216718355E-02-8.296571506E-03 0.000000000E+00       0       0
     400 5.462957624E-02-8.642111137E-03 0.000000000E+00       0       0
     401 5.992299840E-02-7.831617443E-03 0.000000000E+00       0       0
     402 6.064523908E-02-1.010534018E-02 0.000000000E+00       0       0
     403 6.805004244E-02-1.095940453E-02 0.000000000E+00       0       0
     404 7.394248081E-02-8.902434544E-03 0.000000000E+00       0       0
     405 7.111920975E-02-9.896382053E-03 0.000000000E+00       0       0
     406 7.176572263E-02-1.507383804E-02 0.000000000E+00       0       0
     407 7.739361109E-02-3.303573294E-03 0.000000000E+00       0       0
     408 8.254908888E-02-3.575930272E-03 0.000000000E+00       0       0
     409 8.519244938E-02-3.443456468E-03 0.000000000E+00       0       0
     410 8.781197426E-02-3.348597363E-03 0.000000000E+00       0       0
     411 9.036045910E-02-3.229237417E-03 0.000000000E+00       0       0
     412 9.288141291E-02-3.124603653E-03 0.000000000E+00       0       0
     413 9.537458007E-02-2.994205996E-03 0.000000000E+00       0       0
     414 9.789368779E-02-2.880543098E-03 0.000000000E+00       0       0
     415 1.004396350E-01-2.852022375E-03 0.000000000E+00       0       0
     416 1.029829837E-01-2.844749229E-03 0.000000000E+00       0       0
     417 1.055240945E-01-2.842184325E-03 0.000000000E+00       0       0
     418 1.080625908E-01-2.842706212E-03 0.000000000E+00       0       0
     419 1.105980646E-01-2.846646809E-03 0.000000000E+00       0       0
     420 1.131312363E-01-2.855581120E-03 0.000000000E+00       0       0
     421 1.156623351E-01-2.871458936E-03 0.000000000E+00       0       0
     422 1.181918126E-01-2.896055108E-03 0.000000000E+00       0       0
     423 1.207181085E-01-2.928969277E-03 0.000000000E+00       0       0
     424 1.232363183E-01-2.970290547E-03 0.000000000E+00       0       0
     425 1.257275081E-01-3.036709104E-03 0.000000000E+00       0       0
     426 1.281493129E-01-3.109067091E-03 0.000000000E+00       0       0
     427 1.306462331E-01-2.878119343E-03 0.000000000E+00       0       0
     428 1.328685487E-01-2.388777552E-03 0.000000000E+00       0       0
     429 1.655139755E-02 2.354059730E-05 0.000000000E+00       0       0
     430 1.415744758E-01 4.454065118E-03 0.000000000E+00       0       0
     431 1.416165282E-01 2.300790163E-03 0.000000000E+00       0       0
     432 1.410418441E-01 8.005027072E-04 0.000000000E+00       0       0
     433 1.404631725E-01-1.058822923E-03 0.000000000E+00       0       0
     434 7.206833870E-02 5.916422046E-03 0.000000000E+00       0       0
     435 2.425321989E-02-1.585058160E-03 0.000000000E+00       0       0
     436 1.571232446E-02 1.529148370E-03 0.000000000E+00       0       0
     437 2.374823713E-02 3.276996132E-03 0.000000000E+00       0       0
     438 2.567520650E-02 3.622340444E-03 0.000000000E+00       0       0
     439 2.743914566E-02 4.039740744E-03 0.000000000E+00       0       0
     440 2.911495100E-02 5.061226705E-03 0.000000000E+00       0       0
     441 3.080996823E-02 6.189993256E-03 0.000000000E+00       0       0
     442 3.253728964E-02 7.102116471E-03 0.000000000E+00       0       0
     443 3.428914266E-02 7.919815230E-03 0.000000000E+00       0       0
     444 3.601723457E-02 8.434291842E-03 0.000000000E+00       0       0
     445 3.775198379E-02 8.906384342E-03 0.000000000E+00       0       0
     446 3.950610185E-02 9.344222103E-03 0.000000000E+00       0       0
     447 4.586498753E-02 8.902098861E-03 0.000000000E+00       0       0
     448 6.865981269E-02 1.369914727E-02 0.000000000E+00       0       0
     449 7.075521814E-02 1.506444171E-02 0.000000000E+00       0       0
     450 7.317154730E-02 1.052113487E-02 0.000000000E+00       0       0
     451 7.557869466E-02 6.186722699E-03 0.000000000E+00       0       0
     452 7.884885210E-02 5.762053875E-03 0.000000000E+00       0       0
     453 8.570521927E-02 5.376862210E-03 0.000000000E+00       0       0
     454 9.043507425E-02 5.596692570E-03 0.000000000E+00       0       0
     455 9.539867223E-02 5.625799913E-03 0.000000000E+00       0       0
     456 1.004409063E-01 5.623809026E-03 0.000000000E+00       0       0
     457 1.054941580E-01 5.621782014E-03 0.000000000E+00       0       0
     458 1.105595777E-01 5.614634257E-03 0.000000000E+00       0       0
     459 1.156692779E-01 5.567892239E-03 0.000000000E+00       0       0
     460 1.207765437E-01 5.507536465E-03 0.000000000E+00       0       0
     461 1.258071549E-01 5.467610146E-03 0.000000000E+00       0       0
     462 1.308941431E-01 5.594504354E-03 0.000000000E+00       0       0
     463 1.327098497E-01 6.550614379E-03 0.000000000E+00       0       0
     464 1.343255379E-01 5.768684363E-03 0.000000000E+00       0       0
     465 1.386023057E-01 6.477287413E-03 0.000000000E+00       0       0
     466 1.407158942E-01 7.310520618E-03 0.000000000E+00       0       0
     467 1.429202427E-01 8.154285032E-03 0.000000000E+00       0       0
     468 1.432749842E-01 6.677163338E-03 0.000000000E+00       0       0
     469 1.434773185E-01 5.201590675E-03 0.000000000E+00       0       0
     470 2.053167897E-02-1.415082607E-03 0.000000000E+00       0       0
     471 2.597008167E-02-4.328961598E-03 0.000000000E+00       0       0
     472 2.931404411E-02-5.152813427E-03 0.000000000E+00       0       0
     473 3.090019507E-02-6.287812402E-03 0.000000000E+00       0       0
     474 3.440824782E-02-7.702566663E-03 0.000000000E+00       0       0
     475 3.773271295E-02-8.685215245E-03 0.000000000E+00       0       0
     476 3.920855461E-02-9.092693953E-03 0.000000000E+00       0       0
     477 4.964788799E-02-9.838587008E-03 0.000000000E+00       0       0
     478 5.189781894E-02-1.012088898E-02 0.000000000E+00       0       0
     479 5.424874099E-02-1.051703968E-02 0.000000000E+00       0       0
     480 5.655252766E-02-1.098103672E-02 0.000000000E+00       0       0
     481 6.168012640E-02-1.184965726E-02 0.000000000E+00       0       0
     482 6.438382641E-02-1.255878369E-02 0.000000000E+00       0       0
     483 6.669537240E-02-1.332805254E-02 0.000000000E+00       0       0
     484 7.045659595E-02-1.636520429E-02 0.000000000E+00       0       0
     485 6.865437653E-02-1.461972774E-02 0.000000000E+00       0       0
     486 7.469013178E-02-1.101138608E-02 0.000000000E+00       0       0
     487 7.211155306E-02-1.183984771E-02 0.000000000E+00       0       0
     488 7.603906733E-02-5.621805032E-03 0.000000000E+00       0       0
     489 7.927163315E-02-5.674302368E-03 0.000000000E+00       0       0
     490 8.223190223E-02-5.643983003E-03 0.000000000E+00       0       0
     491 8.504895809E-02-5.604187542E-03 0.000000000E+00       0       0
     492 8.771387346E-02-5.514381064E-03 0.000000000E+00       0       0
     493 9.030912511E-02-5.423652834E-03 0.000000000E+00       0       0
     494 9.285828383E-02-5.327653940E-03 0.000000000E+00       0       0
     495 9.539396399E-02-5.233280814E-03 0.000000000E+00       0       0
     496 9.791300447E-02-5.166059813E-03 0.000000000E+00       0       0
     497 1.004147320E-01-5.024644627E-03 0.000000000E+00       0       0
     498 1.029424082E-01-4.918195461E-03 0.000000000E+00       0       0
     499 1.054862256E-01-4.916269372E-03 0.000000000E+00       0       0
     500 1.080271450E-01-4.915748142E-03 0.000000000E+00       0       0
     501 1.105649772E-01-4.917824561E-03 0.000000000E+00       0       0
     502 1.131022648E-01-4.924718067E-03 0.000000000E+00       0       0
     503 1.156403016E-01-4.940128164E-03 0.000000000E+00       0       0
     504 1.181783984E-01-4.968188484E-03 0.000000000E+00       0       0
     505 1.207145088E-01-5.012997899E-03 0.000000000E+00       0       0
     506 1.232448468E-01-5.077775043E-03 0.000000000E+00       0       0
     507 1.257540155E-01-5.215180759E-03 0.000000000E+00       0       0
     508 1.282793326E-01-5.314362537E-03 0.000000000E+00       0       0
     509 1.308008973E-01-5.270698665E-03 0.000000000E+00       0       0
     510 1.331155391E-01-5.075707660E-03 0.000000000E+00       0       0
     511 1.354341183E-01-5.016393159E-03 0.000000000E+00       0       0
     512 1.377718792E-01-5.123505175E-03 0.000000000E+00       0       0
     513 1.390055634E-02 3.935815517E-04 0.000000000E+00       0       0
     514 1.701217968E-02-1.651996577E-03 0.000000000E+00       0       0
     515 1.435735488E-01 3.562719925E-03 0.000000000E+00       0       0
     516 1.434066319E-01 2.113166951E-03 0.000000000E+00       0       0
     517 1.430071861E-01 5.689180450E-04 0.000000000E+00       0       0
     518 1.424824661E-01-3.065430385E-03 0.000000000E+00       0       0
     519 1.424450063E-01-5.175237370E-03 0.000000000E+00       0       0
     520 2.214765819E-02 8.423384733E-04 0.000000000E+00       0       0
     521 2.178257410E-02 3.026307068E-03 0.000000000E+00       0       0
     522 7.358924105E-02 7.573491007E-03 0.000000000E+00       0       0
     523 2.240090131E-02-3.784942211E-03 0.000000000E+00       0       0
     524 2.236958105E-02-1.454041772E-03 0.000000000E+00       0       0
     525 7.664257079E-02-8.158977123E-03 0.000000000E+00       0       0
     526 1.485609461E-02-8.847175464E-04 0.000000000E+00       0       0
     527 2.023498594E-02 7.394286517E-04 0.000000000E+00       0       0
     528 4.558490839E-02 1.075297480E-02 0.000000000E+00       0       0
     529 7.391827595E-02 1.857379681E-02 0.000000000E+00       0       0
     530 7.561791172E-02 9.213972036E-03 0.000000000E+00       0       0
     531 2.059992268E-02-3.520435713E-03 0.000000000E+00       0       0
     532 1.024478558E-02-9.014791365E-04 0.000000000E+00       0       0
     533 1.423541148E-02 5.187684433E-03 0.000000000E+00       0       0
     534 4.318619336E-02 1.484667499E-02 0.000000000E+00       0       0
     535 6.942966564E-02 1.959272826E-02 0.000000000E+00       0       0
     536 4.225908999E-02-1.457410443E-02 0.000000000E+00       0       0
     537 6.845494729E-02-1.951168648E-02 0.000000000E+00       0       0
     538 8.612845033E-03 1.014260391E-03 0.000000000E+00       0       0
     539 1.010582623E-02 1.922599812E-03 0.000000000E+00       0       0
     540 1.162538914E-02 2.863205784E-03 0.000000000E+00       0       0
     541 1.310891705E-02 3.928334575E-03 0.000000000E+00       0       0
     542 1.230830053E-02 5.987997979E-03 0.000000000E+00       0       0
     543 2.285651907E-02 7.404480987E-03 0.000000000E+00       0       0
     544 2.472442947E-02 7.949475764E-03 0.000000000E+00       0       0
     545 2.645605313E-02 8.395299477E-03 0.000000000E+00       0       0
     546 2.813572457E-02 9.000902831E-03 0.000000000E+00       0       0
     547 2.980638838E-02 9.715130422E-03 0.000000000E+00       0       0
     548 3.149483868E-02 1.043334355E-02 0.000000000E+00       0       0
     549 3.319737665E-02 1.108840280E-02 0.000000000E+00       0       0
     550 3.489385911E-02 1.165500691E-02 0.000000000E+00       0       0
     551 3.657727114E-02 1.213828646E-02 0.000000000E+00       0       0
     552 3.823465571E-02 1.255764182E-02 0.000000000E+00       0       0
     553 4.160266847E-02 1.320540469E-02 0.000000000E+00       0       0
     554 4.518124642E-02 1.456273290E-02 0.000000000E+00       0       0
     555 4.749414370E-02 1.425226573E-02 0.000000000E+00       0       0
     556 6.784703250E-02 1.844402072E-02 0.000000000E+00       0       0
     557 7.080850674E-02 2.075501524E-02 0.000000000E+00       0       0
     558 7.221214917E-02 1.945895209E-02 0.000000000E+00       0       0
     559 7.606524004E-02 1.790755563E-02 0.000000000E+00       0       0
     560 7.633402864E-02 1.431589980E-02 0.000000000E+00       0       0
     561 8.205462144E-02 9.550568301E-03 0.000000000E+00       0       0
     562 8.466761466E-02 9.899302797E-03 0.000000000E+00       0       0
     563 8.725711207E-02 1.005233765E-02 0.000000000E+00       0       0
     564 8.984294137E-02 1.007147617E-02 0.000000000E+00       0       0
     565 9.235130780E-02 1.007687428E-02 0.000000000E+00       0       0
     566 9.487460052E-02 1.007022497E-02 0.000000000E+00       0       0
     567 9.740066134E-02 1.006165538E-02 0.000000000E+00       0       0
     568 9.993388005E-02 1.005395063E-02 0.000000000E+00       0       0
     569 1.024662574E-01 1.004772958E-02 0.000000000E+00       0       0
     570 1.049959530E-01 1.004699471E-02 0.000000000E+00       0       0
     571 1.075200510E-01 1.005235833E-02 0.000000000E+00       0       0
     572 1.100441321E-01 1.005920644E-02 0.000000000E+00       0       0
     573 1.125757085E-01 1.004720387E-02 0.000000000E+00       0       0
     574 1.150927962E-01 1.005612386E-02 0.000000000E+00       0       0
     575 1.175969005E-01 1.006356358E-02 0.000000000E+00       0       0
     576 1.201042680E-01 1.007235418E-02 0.000000000E+00       0       0
     577 1.226008372E-01 1.009004332E-02 0.000000000E+00       0       0
     578 1.250760741E-01 1.012237670E-02 0.000000000E+00       0       0
     579 1.274711018E-01 1.022221886E-02 0.000000000E+00       0       0
     580 1.298823839E-01 1.033863567E-02 0.000000000E+00       0       0
     581 1.322676537E-01 1.044239106E-02 0.000000000E+00       0       0
     582 1.344371872E-01 1.064419539E-02 0.000000000E+00       0       0
     583 1.366397732E-01 1.076979391E-02 0.000000000E+00       0       0
     584 1.388522276E-01 1.096896416E-02 0.000000000E+00       0       0
     585 1.437719824E-01 1.098694778E-02 0.000000000E+00       0       0
     586 1.462180526E-01 1.139861048E-02 0.000000000E+00       0       0
     587 1.465192677E-01 9.663081461E-03 0.000000000E+00       0       0
     588 1.468442685E-01 7.871350176E-03 0.000000000E+00       0       0
     589 1.470152362E-01 6.118154443E-03 0.000000000E+00       0       0
     590 1.470653773E-01 4.374247328E-03 0.000000000E+00       0       0
     591 1.469945458E-01 2.634931479E-03 0.000000000E+00       0       0
     592 2.563526990E-02-8.611602105E-03 0.000000000E+00       0       0
     593 2.729884350E-02-9.043564625E-03 0.000000000E+00       0       0
     594 2.890859291E-02-9.468799921E-03 0.000000000E+00       0       0
     595 3.053684376E-02-1.004973217E-02 0.000000000E+00       0       0
     596 3.219639338E-02-1.064302360E-02 0.000000000E+00       0       0
     597 3.385776966E-02-1.119659084E-02 0.000000000E+00       0       0
     598 3.552474147E-02-1.171307006E-02 0.000000000E+00       0       0
     599 3.719727023E-02-1.216111986E-02 0.000000000E+00       0       0
     600 3.888018253E-02-1.247439511E-02 0.000000000E+00       0       0
     601 4.091769495E-02-1.240405637E-02 0.000000000E+00       0       0
     602 4.444675121E-02-1.325840102E-02 0.000000000E+00       0       0
     603 4.770925794E-02-1.381104996E-02 0.000000000E+00       0       0
     604 4.958031018E-02-1.384199999E-02 0.000000000E+00       0       0
     605 5.161729308E-02-1.403350588E-02 0.000000000E+00       0       0
     606 5.373445918E-02-1.434380053E-02 0.000000000E+00       0       0
     607 5.596479288E-02-1.475951886E-02 0.000000000E+00       0       0
     608 5.822926544E-02-1.524684210E-02 0.000000000E+00       0       0
     609 6.047432329E-02-1.578927516E-02 0.000000000E+00       0       0
     610 6.262838101E-02-1.646030491E-02 0.000000000E+00       0       0
     611 6.469588006E-02-1.730831746E-02 0.000000000E+00       0       0
     612 6.663525272E-02-1.832600280E-02 0.000000000E+00       0       0
     613 7.271889252E-02-2.141986810E-02 0.000000000E+00       0       0
     614 7.383260243E-02-2.081623663E-02 0.000000000E+00       0       0
     615 7.628983032E-02-1.502269874E-02 0.000000000E+00       0       0
     616 7.601073476E-02-1.797520178E-02 0.000000000E+00       0       0
     617 8.262413896E-02-9.974715221E-03 0.000000000E+00       0       0
     618 8.531790749E-02-9.969701954E-03 0.000000000E+00       0       0
     619 8.790709022E-02-9.964623393E-03 0.000000000E+00       0       0
     620 9.047604655E-02-9.946023852E-03 0.000000000E+00       0       0
     621 9.302453609E-02-9.928375171E-03 0.000000000E+00       0       0
     622 9.552474914E-02-9.874856921E-03 0.000000000E+00       0       0
     623 9.805734148E-02-9.856916491E-03 0.000000000E+00       0       0
     624 1.005833239E-01-9.822888709E-03 0.000000000E+00       0       0
     625 1.031116299E-01-9.812112397E-03 0.000000000E+00       0       0
     626 1.056376078E-01-9.813394238E-03 0.000000000E+00       0       0
     627 1.081624040E-01-9.815107325E-03 0.000000000E+00       0       0
     628 1.106858923E-01-9.818149535E-03 0.000000000E+00       0       0
     629 1.132283912E-01-9.848782419E-03 0.000000000E+00       0       0
     630 1.157475435E-01-9.859932385E-03 0.000000000E+00       0       0
     631 1.182528819E-01-9.853339123E-03 0.000000000E+00       0       0
     632 1.207775643E-01-9.876395638E-03 0.000000000E+00       0       0
     633 1.233146333E-01-9.911469330E-03 0.000000000E+00       0       0
     634 1.258506570E-01-9.921199310E-03 0.000000000E+00       0       0
     635 1.283705128E-01-9.937105470E-03 0.000000000E+00       0       0
     636 1.309025520E-01-9.984754597E-03 0.000000000E+00       0       0
     637 1.334092682E-01-1.001117214E-02 0.000000000E+00       0       0
     638 1.358788735E-01-1.002518701E-02 0.000000000E+00       0       0
     639 1.383092203E-01-1.002685615E-02 0.000000000E+00       0       0
     640 1.429042808E-01-9.940608616E-03 0.000000000E+00       0       0
     641 1.448851932E-01-9.552213017E-03 0.000000000E+00       0       0
     642 7.187621284E-03 4.825333439E-05 0.000000000E+00       0       0
     643 9.579479816E-03-1.865716572E-03 0.000000000E+00       0       0
     644 1.105570431E-02-2.596050854E-03 0.000000000E+00       0       0
     645 1.249818034E-02-3.521184780E-03 0.000000000E+00       0       0
     646 1.468455935E-01 8.891627621E-04 0.000000000E+00       0       0
     647 1.466559906E-01-8.924242685E-04 0.000000000E+00       0       0
     648 1.464929331E-01-2.698963926E-03 0.000000000E+00       0       0
     649 1.463951013E-01-4.589664321E-03 0.000000000E+00       0       0
     650 1.464820222E-01-6.541165913E-03 0.000000000E+00       0       0
     651 1.481662978E-01-1.332477307E-02 0.000000000E+00       0       0
     652 2.036636375E-02-7.158850959E-03 0.000000000E+00       0       0
     653 7.795865082E-02-1.257945083E-02 0.000000000E+00       0       0
     654 6.061940883E-03 1.040009145E-03 0.000000000E+00       0       0
     655 8.778421349E-03 2.965384282E-03 0.000000000E+00       0       0
     656 1.014170033E-02 3.912357044E-03 0.000000000E+00       0       0
     657 1.138932467E-02 4.896275840E-03 0.000000000E+00       0       0
     658 1.329048826E-02 7.145782095E-03 0.000000000E+00       0       0
     659 1.485789985E-02 6.624629674E-03 0.000000000E+00       0       0
     660 1.688940440E-02 6.346257769E-03 0.000000000E+00       0       0
     661 1.889972890E-02 6.457659614E-03 0.000000000E+00       0       0
     662 2.064308182E-02 8.752534812E-03 0.000000000E+00       0       0
     663 2.247226078E-02 9.265448303E-03 0.000000000E+00       0       0
     664 2.425828730E-02 9.792864566E-03 0.000000000E+00       0       0
     665 2.599057572E-02 1.033399278E-02 0.000000000E+00       0       0
     666 2.766940651E-02 1.090963059E-02 0.000000000E+00       0       0
     667 2.933195840E-02 1.152581096E-02 0.000000000E+00       0       0
     668 3.099665317E-02 1.214476413E-02 0.000000000E+00       0       0
     669 3.267203527E-02 1.273278487E-02 0.000000000E+00       0       0
     670 3.434569624E-02 1.329924127E-02 0.000000000E+00       0       0
     671 3.601024367E-02 1.377203923E-02 0.000000000E+00       0       0
     672 3.766895211E-02 1.421906340E-02 0.000000000E+00       0       0
     673 3.936933710E-02 1.459640538E-02 0.000000000E+00       0       0
     674 4.123400914E-02 1.489564320E-02 0.000000000E+00       0       0
     675 4.273702509E-02 1.690055064E-02 0.000000000E+00       0       0
     676 4.522184099E-02 1.620448819E-02 0.000000000E+00       0       0
     677 4.742232575E-02 1.601573570E-02 0.000000000E+00       0       0
     678 4.960611388E-02 1.598545457E-02 0.000000000E+00       0       0
     679 5.178656387E-02 1.611594600E-02 0.000000000E+00       0       0
     680 5.400808170E-02 1.638030448E-02 0.000000000E+00       0       0
     681 5.623873414E-02 1.675557095E-02 0.000000000E+00       0       0
     682 5.848792716E-02 1.724556324E-02 0.000000000E+00       0       0
     683 6.067306675E-02 1.783421260E-02 0.000000000E+00       0       0
     684 6.278379078E-02 1.854122322E-02 0.000000000E+00       0       0
     685 6.479788258E-02 1.937252864E-02 0.000000000E+00       0       0
     686 6.667888130E-02 2.032575355E-02 0.000000000E+00       0       0
     687 6.838091354E-02 2.141853189E-02 0.000000000E+00       0       0
     688 6.997401148E-02 2.251136906E-02 0.000000000E+00       0       0
     689 7.497861835E-02 2.312613399E-02 0.000000000E+00       0       0
     690 7.668374326E-02 2.292514419E-02 0.000000000E+00       0       0
     691 7.641615544E-02 2.054764015E-02 0.000000000E+00       0       0
     692 7.710801900E-02 1.616188042E-02 0.000000000E+00       0       0
     693 8.141622818E-02 1.182406058E-02 0.000000000E+00       0       0
     694 8.684281740E-02 1.234134897E-02 0.000000000E+00       0       0
     695 9.193136439E-02 1.240329375E-02 0.000000000E+00       0       0
     696 9.699257362E-02 1.238685054E-02 0.000000000E+00       0       0
     697 1.020377116E-01 1.241166482E-02 0.000000000E+00       0       0
     698 1.070878065E-01 1.241057217E-02 0.000000000E+00       0       0
     699 1.121228857E-01 1.245355802E-02 0.000000000E+00       0       0
     700 1.171521380E-01 1.246842609E-02 0.000000000E+00       0       0
     701 1.221554442E-01 1.249465295E-02 0.000000000E+00       0       0
     702 1.270712479E-01 1.260676680E-02 0.000000000E+00       0       0
     703 1.319062469E-01 1.277527043E-02 0.000000000E+00       0       0
     704 1.365941305E-01 1.301391178E-02 0.000000000E+00       0       0
     705 1.413707705E-01 1.315559769E-02 0.000000000E+00       0       0
     706 1.437463334E-01 1.317977935E-02 0.000000000E+00       0       0
     707 1.460891933E-01 1.331742070E-02 0.000000000E+00       0       0
     708 1.482585412E-01 1.351864500E-02 0.000000000E+00       0       0
     709 1.484032218E-01 1.175007641E-02 0.000000000E+00       0       0
     710 1.485041220E-01 9.990042781E-03 0.000000000E+00       0       0
     711 1.486749040E-01 8.233699771E-03 0.000000000E+00       0       0
     712 1.488072395E-01 6.465714141E-03 0.000000000E+00       0       0
     713 1.488273597E-01 4.681798203E-03 0.000000000E+00       0       0
     714 1.487850672E-01 2.912686524E-03 0.000000000E+00       0       0
     715 1.486920831E-01 1.146104941E-03 0.000000000E+00       0       0
     716 1.483107882E-02-6.654630244E-03 0.000000000E+00       0       0
     717 1.851775695E-02-6.814374546E-03 0.000000000E+00       0       0
     718 1.660742326E-02-6.593285493E-03 0.000000000E+00       0       0
     719 2.205199748E-02-9.411772435E-03 0.000000000E+00       0       0
     720 2.374610260E-02-9.902460894E-03 0.000000000E+00       0       0
     721 2.543171308E-02-1.039930460E-02 0.000000000E+00       0       0
     722 2.710557402E-02-1.092246590E-02 0.000000000E+00       0       0
     723 2.874488356E-02-1.139990912E-02 0.000000000E+00       0       0
     724 3.037420993E-02-1.191449738E-02 0.000000000E+00       0       0
     725 3.200701199E-02-1.242849900E-02 0.000000000E+00       0       0
     726 3.366998435E-02-1.296536848E-02 0.000000000E+00       0       0
     727 3.534653541E-02-1.348338280E-02 0.000000000E+00       0       0
     728 3.702952863E-02-1.392757472E-02 0.000000000E+00       0       0
     729 3.877856504E-02-1.423943715E-02 0.000000000E+00       0       0
     730 4.061863238E-02-1.432955817E-02 0.000000000E+00       0       0
     731 4.177447776E-02-1.685780765E-02 0.000000000E+00       0       0
     732 4.571962608E-02-1.555947353E-02 0.000000000E+00       0       0
     733 4.757224580E-02-1.574052051E-02 0.000000000E+00       0       0
     734 4.947882422E-02-1.580615821E-02 0.000000000E+00       0       0
     735 5.143530850E-02-1.596366098E-02 0.000000000E+00       0       0
     736 5.352311537E-02-1.628725176E-02 0.000000000E+00       0       0
     737 5.563441847E-02-1.668474132E-02 0.000000000E+00       0       0
     738 5.780573215E-02-1.718756744E-02 0.000000000E+00       0       0
     739 5.993058092E-02-1.775152217E-02 0.000000000E+00       0       0
     740 6.203475110E-02-1.845577568E-02 0.000000000E+00       0       0
     741 6.781009585E-02-2.134656751E-02 0.000000000E+00       0       0
     742 7.298382474E-02-2.351865076E-02 0.000000000E+00       0       0
     743 7.457108377E-02-2.307881286E-02 0.000000000E+00       0       0
     744 7.626774790E-02-2.283708286E-02 0.000000000E+00       0       0
     745 7.530293165E-02-1.991231345E-02 0.000000000E+00       0       0
     746 7.697718677E-02-1.664367082E-02 0.000000000E+00       0       0
     747 8.047064825E-02-1.241492435E-02 0.000000000E+00       0       0
     748 8.299985137E-02-1.238897382E-02 0.000000000E+00       0       0
     749 8.555934446E-02-1.240719996E-02 0.000000000E+00       0       0
     750 8.812707134E-02-1.240698317E-02 0.000000000E+00       0       0
     751 9.066163517E-02-1.239147611E-02 0.000000000E+00       0       0
     752 9.317418750E-02-1.236881675E-02 0.000000000E+00       0       0
     753 9.570004481E-02-1.235374081E-02 0.000000000E+00       0       0
     754 9.822670040E-02-1.233919710E-02 0.000000000E+00       0       0
     755 1.007325000E-01-1.232073005E-02 0.000000000E+00       0       0
     756 1.032571056E-01-1.231765863E-02 0.000000000E+00       0       0
     757 1.057780915E-01-1.231719288E-02 0.000000000E+00       0       0
     758 1.082921708E-01-1.231852426E-02 0.000000000E+00       0       0
     759 1.108206088E-01-1.232060903E-02 0.000000000E+00       0       0
     760 1.133428322E-01-1.232417154E-02 0.000000000E+00       0       0
     761 1.158637143E-01-1.233011443E-02 0.000000000E+00       0       0
     762 1.183893960E-01-1.233847377E-02 0.000000000E+00       0       0
     763 1.208847288E-01-1.231620391E-02 0.000000000E+00       0       0
     764 1.234134663E-01-1.231944966E-02 0.000000000E+00       0       0
     765 1.259454552E-01-1.232075444E-02 0.000000000E+00       0       0
     766 1.284798993E-01-1.232110979E-02 0.000000000E+00       0       0
     767 1.310148351E-01-1.232556373E-02 0.000000000E+00       0       0
     768 1.457829256E-01-1.221400401E-02 0.000000000E+00       0       0
     769 4.788460136E-03 3.405483737E-05 0.000000000E+00       0       0
     770 5.948812283E-03-9.619128044E-04 0.000000000E+00       0       0
     771 7.147747820E-03-1.956480952E-03 0.000000000E+00       0       0
     772 8.469402592E-03-2.908733634E-03 0.000000000E+00       0       0
     773 9.838749799E-03-3.808477825E-03 0.000000000E+00       0       0
     774 1.122794574E-02-4.733421684E-03 0.000000000E+00       0       0
     775 1.234045080E-02-5.802236703E-03 0.000000000E+00       0       0
     776 1.485757583E-01-6.165887563E-04 0.000000000E+00       0       0
     777 1.484782745E-01-2.372529644E-03 0.000000000E+00       0       0
     778 1.483949088E-01-4.098787589E-03 0.000000000E+00       0       0
     779 1.481220743E-01-5.987231451E-03 0.000000000E+00       0       0
     780 1.482841216E-01-7.782707032E-03 0.000000000E+00       0       0
     781 1.486762734E-01-9.350780360E-03 0.000000000E+00       0       0
     782 1.493824733E-01-1.051405024E-02 0.000000000E+00       0       0
     783 1.487116450E-01-1.176154144E-02 0.000000000E+00       0       0
     784 1.881956015E-02 8.337682245E-03 0.000000000E+00       0       0
     785 7.876191604E-02 1.393704235E-02 0.000000000E+00       0       0
     786 1.461641363E-01 1.528827890E-02 0.000000000E+00       0       0
     787 2.033980637E-02-8.927346622E-03 0.000000000E+00       0       0
     788 2.027894065E-02-1.067697532E-02 0.000000000E+00       0       0
     789 7.858854056E-02-1.472292445E-02 0.000000000E+00       0       0
     790 1.458706624E-01-1.490526229E-02 0.000000000E+00       0       0
     791 3.614713317E-03 1.021217006E-03 0.000000000E+00       0       0
     792 4.847470919E-03 2.022154457E-03 0.000000000E+00       0       0
     793 6.119288353E-03 3.010882095E-03 0.000000000E+00       0       0
     794 7.389545093E-03 3.981646071E-03 0.000000000E+00       0       0
     795 8.632830504E-03 4.945233335E-03 0.000000000E+00       0       0
     796 9.796945434E-03 5.925379223E-03 0.000000000E+00       0       0
     797 1.087370346E-02 6.930146895E-03 0.000000000E+00       0       0
     798 1.255751948E-02 8.777715164E-03 0.000000000E+00       0       0
     799 1.378965532E-02 8.543566620E-03 0.000000000E+00       0       0
     800 1.532054145E-02 8.294619018E-03 0.000000000E+00       0       0
     801 1.698911982E-02 8.190434728E-03 0.000000000E+00       0       0
     802 2.037580091E-02 1.063420165E-02 0.000000000E+00       0       0
     803 2.211891322E-02 1.113437879E-02 0.000000000E+00       0       0
     804 2.383223021E-02 1.166522775E-02 0.000000000E+00       0       0
     805 2.552509492E-02 1.219776404E-02 0.000000000E+00       0       0
     806 2.881767176E-02 1.328192698E-02 0.000000000E+00       0       0
     807 3.047104791E-02 1.383376214E-02 0.000000000E+00       0       0
     808 3.212697791E-02 1.437298332E-02 0.000000000E+00       0       0
     809 3.379646704E-02 1.487901406E-02 0.000000000E+00       0       0
     810 3.543139491E-02 1.538248555E-02 0.000000000E+00       0       0
     811 3.710459907E-02 1.585442088E-02 0.000000000E+00       0       0
     812 3.879240209E-02 1.631519419E-02 0.000000000E+00       0       0
     813 4.065393960E-02 1.666909869E-02 0.000000000E+00       0       0
     814 4.368469614E-02 1.808726405E-02 0.000000000E+00       0       0
     815 4.527553310E-02 1.786593645E-02 0.000000000E+00       0       0
     816 4.728200221E-02 1.772241760E-02 0.000000000E+00       0       0
     817 4.934987700E-02 1.777910448E-02 0.000000000E+00       0       0
     818 5.141585331E-02 1.795766961E-02 0.000000000E+00       0       0
     819 5.352431223E-02 1.824932146E-02 0.000000000E+00       0       0
     820 5.562371432E-02 1.865370270E-02 0.000000000E+00       0       0
     821 5.772266129E-02 1.916290684E-02 0.000000000E+00       0       0
     822 5.979708573E-02 1.976873231E-02 0.000000000E+00       0       0
     823 6.184349256E-02 2.046895464E-02 0.000000000E+00       0       0
     824 6.384968596E-02 2.129868277E-02 0.000000000E+00       0       0
     825 6.577590831E-02 2.224408587E-02 0.000000000E+00       0       0
     826 6.763028604E-02 2.330462814E-02 0.000000000E+00       0       0
     827 6.948852074E-02 2.442469675E-02 0.000000000E+00       0       0
     828 7.317795152E-02 2.548101615E-02 0.000000000E+00       0       0
     829 7.505316024E-02 2.536377185E-02 0.000000000E+00       0       0
     830 7.889500614E-02 2.530027792E-02 0.000000000E+00       0       0
     831 7.877373787E-02 2.311552583E-02 0.000000000E+00       0       0
     832 7.859023584E-02 2.088109174E-02 0.000000000E+00       0       0
     833 7.867016933E-02 1.876568262E-02 0.000000000E+00       0       0
     834 8.124679713E-02 1.432310148E-02 0.000000000E+00       0       0
     835 8.379186528E-02 1.470640464E-02 0.000000000E+00       0       0
     836 8.637685240E-02 1.481487365E-02 0.000000000E+00       0       0
     837 8.894101152E-02 1.483663786E-02 0.000000000E+00       0       0
     838 9.149088674E-02 1.486477405E-02 0.000000000E+00       0       0
     839 9.402299097E-02 1.486149350E-02 0.000000000E+00       0       0
     840 9.655068964E-02 1.485741189E-02 0.000000000E+00       0       0
     841 9.907364243E-02 1.485413694E-02 0.000000000E+00       0       0
     842 1.015974217E-01 1.485164423E-02 0.000000000E+00       0       0
     843 1.041169596E-01 1.485078806E-02 0.000000000E+00       0       0
     844 1.066380788E-01 1.485163788E-02 0.000000000E+00       0       0
     845 1.091570014E-01 1.485518773E-02 0.000000000E+00       0       0
     846 1.116799779E-01 1.484990402E-02 0.000000000E+00       0       0
     847 1.141999348E-01 1.486538540E-02 0.000000000E+00       0       0
     848 1.167089522E-01 1.489996155E-02 0.000000000E+00       0       0
     849 1.192178148E-01 1.489914040E-02 0.000000000E+00       0       0
     850 1.217219487E-01 1.491871131E-02 0.000000000E+00       0       0
     851 1.242174457E-01 1.493880936E-02 0.000000000E+00       0       0
     852 1.267016735E-01 1.496944690E-02 0.000000000E+00       0       0
     853 1.291820626E-01 1.500938666E-02 0.000000000E+00       0       0
     854 1.316213840E-01 1.506950344E-02 0.000000000E+00       0       0
     855 1.340749630E-01 1.512594525E-02 0.000000000E+00       0       0
     856 1.365308384E-01 1.518230795E-02 0.000000000E+00       0       0
     857 1.390226004E-01 1.522113288E-02 0.000000000E+00       0       0
     858 1.438282099E-01 1.527184623E-02 0.000000000E+00       0       0
     859 1.482811758E-01 1.539534263E-02 0.000000000E+00       0       0
     860 1.503285334E-01 1.550708892E-02 0.000000000E+00       0       0
     861 1.503686621E-01 1.373008192E-02 0.000000000E+00       0       0
     862 1.504272303E-01 1.196763039E-02 0.000000000E+00       0       0
     863 1.504786318E-01 1.022885980E-02 0.000000000E+00       0       0
     864 1.505337552E-01 8.484912903E-03 0.000000000E+00       0       0
     865 1.505987018E-01 6.733436407E-03 0.000000000E+00       0       0
     866 1.505945230E-01 3.196481047E-03 0.000000000E+00       0       0
     867 1.505530276E-01 1.443120653E-03 0.000000000E+00       0       0
     868 1.504954591E-01-3.091397766E-04 0.000000000E+00       0       0
     869 1.370474628E-02-8.563225805E-03 0.000000000E+00       0       0
     870 1.681864166E-02-8.308062648E-03 0.000000000E+00       0       0
     871 1.861381390E-02-8.505156582E-03 0.000000000E+00       0       0
     872 2.193593782E-02-1.121689472E-02 0.000000000E+00       0       0
     873 2.358827882E-02-1.171795976E-02 0.000000000E+00       0       0
     874 2.523631986E-02-1.221131678E-02 0.000000000E+00       0       0
     875 2.688785065E-02-1.270946453E-02 0.000000000E+00       0       0
     876 2.852673226E-02-1.320620466E-02 0.000000000E+00       0       0
     877 3.016322270E-02-1.371199940E-02 0.000000000E+00       0       0
     878 3.180457957E-02-1.422651720E-02 0.000000000E+00       0       0
     879 3.345732747E-02-1.473971706E-02 0.000000000E+00       0       0
     880 3.512665446E-02-1.524982206E-02 0.000000000E+00       0       0
     881 3.680101058E-02-1.571038254E-02 0.000000000E+00       0       0
     882 3.849409796E-02-1.609617328E-02 0.000000000E+00       0       0
     883 4.016386216E-02-1.643745481E-02 0.000000000E+00       0       0
     884 4.338212480E-02-1.727365896E-02 0.000000000E+00       0       0
     885 4.723447997E-02-1.756659226E-02 0.000000000E+00       0       0
     886 4.925598203E-02-1.769932278E-02 0.000000000E+00       0       0
     887 5.126484867E-02-1.792603534E-02 0.000000000E+00       0       0
     888 5.324900884E-02-1.822177822E-02 0.000000000E+00       0       0
     889 5.532639545E-02-1.864806619E-02 0.000000000E+00       0       0
     890 5.742530054E-02-1.915479673E-02 0.000000000E+00       0       0
     891 5.948498043E-02-1.974701674E-02 0.000000000E+00       0       0
     892 6.153167009E-02-2.045760224E-02 0.000000000E+00       0       0
     893 6.352009786E-02-2.128500012E-02 0.000000000E+00       0       0
     894 6.545978200E-02-2.221556819E-02 0.000000000E+00       0       0
     895 6.738804408E-02-2.326108935E-02 0.000000000E+00       0       0
     896 6.927587432E-02-2.441094115E-02 0.000000000E+00       0       0
     897 7.300616371E-02-2.551164194E-02 0.000000000E+00       0       0
     898 7.485544191E-02-2.536823837E-02 0.000000000E+00       0       0
     899 7.663815888E-02-2.520095054E-02 0.000000000E+00       0       0
     900 7.877020920E-02-2.525569007E-02 0.000000000E+00       0       0
     901 7.842116431E-02-2.296406438E-02 0.000000000E+00       0       0
     902 7.829385451E-02-2.086686082E-02 0.000000000E+00       0       0
     903 7.852674444E-02-1.892718681E-02 0.000000000E+00       0       0
     904 8.090414060E-02-1.479923743E-02 0.000000000E+00       0       0
     905 8.581113458E-02-1.486114030E-02 0.000000000E+00       0       0
     906 8.833591733E-02-1.486272915E-02 0.000000000E+00       0       0
     907 9.085812073E-02-1.486154757E-02 0.000000000E+00       0       0
     908 9.337803062E-02-1.484639348E-02 0.000000000E+00       0       0
     909 9.589872164E-02-1.483642060E-02 0.000000000E+00       0       0
     910 9.842149403E-02-1.483118127E-02 0.000000000E+00       0       0
     911 1.009226650E-01-1.482118281E-02 0.000000000E+00       0       0
     912 1.034452865E-01-1.482170280E-02 0.000000000E+00       0       0
     913 1.059663301E-01-1.482223715E-02 0.000000000E+00       0       0
     914 1.084863906E-01-1.482271297E-02 0.000000000E+00       0       0
     915 1.110059038E-01-1.482308586E-02 0.000000000E+00       0       0
     916 1.135250574E-01-1.482330731E-02 0.000000000E+00       0       0
     917 1.160440272E-01-1.482331801E-02 0.000000000E+00       0       0
     918 1.185631771E-01-1.482299596E-02 0.000000000E+00       0       0
     919 1.210831532E-01-1.482196563E-02 0.000000000E+00       0       0
     920 1.236050788E-01-1.481950896E-02 0.000000000E+00       0       0
     921 1.261306365E-01-1.481473840E-02 0.000000000E+00       0       0
     922 1.286614203E-01-1.480700826E-02 0.000000000E+00       0       0
     923 1.311961441E-01-1.479731593E-02 0.000000000E+00       0       0
     924 1.337232965E-01-1.482228919E-02 0.000000000E+00       0       0
     925 1.362369113E-01-1.487236560E-02 0.000000000E+00       0       0
     926 1.387434718E-01-1.488271353E-02 0.000000000E+00       0       0
     927 1.412086897E-01-1.488568997E-02 0.000000000E+00       0       0
     928 1.436229661E-01-1.484859547E-02 0.000000000E+00       0       0
     929 1.480569595E-01-1.517660077E-02 0.000000000E+00       0       0
     930 2.391761091E-03 2.216361693E-05 0.000000000E+00       0       0
     931 3.569699088E-03-9.807179517E-04 0.000000000E+00       0       0
     932 4.755259264E-03-1.980698254E-03 0.000000000E+00       0       0
     933 7.240652340E-03-3.953045744E-03 0.000000000E+00       0       0
     934 8.526832441E-03-4.912012862E-03 0.000000000E+00       0       0
     935 9.746269903E-03-5.857590722E-03 0.000000000E+00       0       0
     936 1.085458184E-02-6.837648317E-03 0.000000000E+00       0       0
     937 1.170853480E-02-7.870859604E-03 0.000000000E+00       0       0
     938 1.245607063E-02-8.779823298E-03 0.000000000E+00       0       0
     939 1.504528549E-01-2.044982562E-03 0.000000000E+00       0       0
     940 1.503679682E-01-3.818645333E-03 0.000000000E+00       0       0
     941 1.502998322E-01-5.547173689E-03 0.000000000E+00       0       0
     942 1.503579567E-01-7.220873538E-03 0.000000000E+00       0       0
     943 1.505849861E-01-8.804401153E-03 0.000000000E+00       0       0
     944 1.507735811E-01-1.045541483E-02 0.000000000E+00       0       0
     945 1.505858065E-01-1.210961128E-02 0.000000000E+00       0       0
     946 1.503463654E-01-1.369730025E-02 0.000000000E+00       0       0
     947 1.502036755E-01-1.535805084E-02 0.000000000E+00       0       0
     948 1.184552524E-02 7.899841972E-03 0.000000000E+00       0       0
     949 5.993721449E-03-2.977855829E-03 0.000000000E+00       0       0
     950 1.520103113E-02-8.365385910E-03 0.000000000E+00       0       0
     951 7.112669738E-02-2.528435540E-02 0.000000000E+00       0       0
     952 2.716540744E-02 1.270093326E-02 0.000000000E+00       0       0
     953 1.506093212E-01 4.963794545E-03 0.000000000E+00       0       0
     954 7.891680157E-02 1.644593059E-02 0.000000000E+00       0       0
     955 7.131078753E-02 2.523337184E-02 0.000000000E+00       0       0
     956 7.693792628E-02 2.527925487E-02 0.000000000E+00       0       0
     957 4.526935548E-02-1.746988525E-02 0.000000000E+00       0       0
     958 7.883985595E-02-1.687400308E-02 0.000000000E+00       0       0
     959 8.331036013E-02-1.485925301E-02 0.000000000E+00       0       0
     960 1.414189092E-01 1.525514248E-02 0.000000000E+00       0       0
     961 7.409583547E-03 2.015535421E-03 0.000000000E+00       0       0
     962 1.433250432E-01-1.238721592E-02 0.000000000E+00       0       0
     963 1.409262104E-01-1.245564603E-02 0.000000000E+00       0       0
     964 1.385028820E-01-1.246222790E-02 0.000000000E+00       0       0
     965 1.360408088E-01-1.244932639E-02 0.000000000E+00       0       0
     966 1.335468318E-01-1.239451431E-02 0.000000000E+00       0       0
     967 6.597340313E-02-2.027332703E-02 0.000000000E+00       0       0
     968 6.404681019E-02-1.930576681E-02 0.000000000E+00       0       0
     969 4.375904969E-02-1.520549545E-02 0.000000000E+00       0       0
     970 1.389378791E-01 1.311702834E-02 0.000000000E+00       0       0
     971 1.342396138E-01 1.290576436E-02 0.000000000E+00       0       0
     972 1.295220597E-01 1.267118860E-02 0.000000000E+00       0       0
     973 1.246253009E-01 1.253521567E-02 0.000000000E+00       0       0
     974 1.196587782E-01 1.247544083E-02 0.000000000E+00       0       0
     975 1.146395473E-01 1.245897496E-02 0.000000000E+00       0       0
     976 1.096024544E-01 1.245295017E-02 0.000000000E+00       0       0
     977 1.045597833E-01 1.241032054E-02 0.000000000E+00       0       0
     978 9.950851955E-02 1.241624298E-02 0.000000000E+00       0       0
     979 9.445086901E-02 1.239535767E-02 0.000000000E+00       0       0
     980 8.939473818E-02 1.240353398E-02 0.000000000E+00       0       0
     981 8.419313886E-02 1.221513376E-02 0.000000000E+00       0       0
     982 1.322356797E-02-7.057455624E-03 0.000000000E+00       0       0
     983 8.288400033E-03-9.382740527E-04 0.000000000E+00       0       0
     984 4.969574840E-02 1.414907455E-02 0.000000000E+00       0       0
     985 5.207573268E-02 1.425817430E-02 0.000000000E+00       0       0
     986 5.447490517E-02 1.453698098E-02 0.000000000E+00       0       0
     987 5.685237186E-02 1.488257107E-02 0.000000000E+00       0       0
     988 5.927612684E-02 1.533554969E-02 0.000000000E+00       0       0
     989 6.161924185E-02 1.589504740E-02 0.000000000E+00       0       0
     990 6.383864626E-02 1.659977872E-02 0.000000000E+00       0       0
     991 6.589439033E-02 1.744541642E-02 0.000000000E+00       0       0
     992 7.467324347E-02 2.076566417E-02 0.000000000E+00       0       0
     993 2.092619708E-02 6.877282030E-03 0.000000000E+00       0       0
     994 3.982253161E-02 1.298995706E-02 0.000000000E+00       0       0
     995 1.406148148E-01-1.002992163E-02 0.000000000E+00       0       0
     996 1.423399260E-02-4.792828296E-03 0.000000000E+00       0       0
     997 2.216357064E-02-7.620374516E-03 0.000000000E+00       0       0
     998 2.392479500E-02-8.085193505E-03 0.000000000E+00       0       0
     999 4.605009303E-02-1.388878499E-02 0.000000000E+00       0       0
    1000 1.657147340E-02-4.974707306E-03 0.000000000E+00       0       0
    1001 1.857423097E-02-5.115734433E-03 0.000000000E+00       0       0
    1002 1.411772595E-01 1.118644676E-02 0.000000000E+00       0       0
    1003 9.662487397E-03 1.556345909E-05 0.000000000E+00       0       0
    1004 4.156833772E-02 1.188955961E-02 0.000000000E+00       0       0
    1005 1.966200602E-02 2.864528721E-03 0.000000000E+00       0       0
    1006 1.129423856E-02 7.667471908E-04 0.000000000E+00       0       0
    1007 8.767005865E-02 7.786912890E-03 0.000000000E+00       0       0
    1008 9.264608920E-02 7.848567100E-03 0.000000000E+00       0       0
    1009 9.516503042E-02 7.847810748E-03 0.000000000E+00       0       0
    1010 9.768511814E-02 7.842954812E-03 0.000000000E+00       0       0
    1011 1.027663219E-01 7.807537906E-03 0.000000000E+00       0       0
    1012 1.078519852E-01 7.787433727E-03 0.000000000E+00       0       0
    1013 1.129576337E-01 7.739262953E-03 0.000000000E+00       0       0
    1014 1.155077914E-01 7.712231867E-03 0.000000000E+00       0       0
    1015 1.180215822E-01 7.714804239E-03 0.000000000E+00       0       0
    1016 1.205260427E-01 7.725516126E-03 0.000000000E+00       0       0
    1017 1.230248684E-01 7.743561938E-03 0.000000000E+00       0       0
    1018 1.255095334E-01 7.757455052E-03 0.000000000E+00       0       0
    1019 1.279593797E-01 7.779830961E-03 0.000000000E+00       0       0
    1020 1.301977143E-01 8.042886273E-03 0.000000000E+00       0       0
    1021 1.346355660E-01 8.332013402E-03 0.000000000E+00       0       0
    1022 1.386514586E-01 8.749551953E-03 0.000000000E+00       0       0
    1023 3.899939343E-02-1.078622038E-02 0.000000000E+00       0       0
    1024 3.575938479E-02-9.944605517E-03 0.000000000E+00       0       0
    1025 3.407248136E-02-9.419335796E-03 0.000000000E+00       0       0
    1026 3.237942895E-02-8.843100767E-03 0.000000000E+00       0       0
    1027 3.069100217E-02-8.257538249E-03 0.000000000E+00       0       0
    1028 2.908094541E-02-7.409233535E-03 0.000000000E+00       0       0
    1029 2.748617036E-02-7.025001746E-03 0.000000000E+00       0       0
    1030 2.581698895E-02-6.545225265E-03 0.000000000E+00       0       0
    1031 2.408233152E-02-6.210317857E-03 0.000000000E+00       0       0
    1032 2.230198868E-02-5.801870077E-03 0.000000000E+00       0       0
    1033 1.380017048E-01-7.581523537E-03 0.000000000E+00       0       0
    1034 4.757427004E-02-1.177421292E-02 0.000000000E+00       0       0
    1035 4.957873989E-02-1.181433453E-02 0.000000000E+00       0       0
    1036 5.172245190E-02-1.206049921E-02 0.000000000E+00       0       0
    1037 5.397828670E-02-1.242537226E-02 0.000000000E+00       0       0
    1038 5.627769392E-02-1.287248851E-02 0.000000000E+00       0       0
    1039 5.863625737E-02-1.332272188E-02 0.000000000E+00       0       0
    1040 6.098170846E-02-1.377668381E-02 0.000000000E+00       0       0
    1041 6.338993038E-02-1.447967306E-02 0.000000000E+00       0       0
    1042 6.556743062E-02-1.535121120E-02 0.000000000E+00       0       0
    1043 6.752511672E-02-1.646506354E-02 0.000000000E+00       0       0
    1044 7.343017533E-02-1.398605259E-02 0.000000000E+00       0       0
    1045 2.860693760E-02 7.060093749E-03 0.000000000E+00       0       0
    1046 2.694855057E-02 6.334512488E-03 0.000000000E+00       0       0
    1047 2.523171879E-02 6.028531851E-03 0.000000000E+00       0       0
    1048 2.335945982E-02 5.661850228E-03 0.000000000E+00       0       0
    1049 7.085082748E-02 1.797665912E-02 0.000000000E+00       0       0
    1050 6.913848089E-02 1.666481025E-02 0.000000000E+00       0       0
    1051 4.540792007E-02 1.265811155E-02 0.000000000E+00       0       0
    1052 1.654762111E-02 4.290889010E-03 0.000000000E+00       0       0
    1053 7.820059922E-02 1.110100820E-02 0.000000000E+00       0       0
    1054 7.990236180E-02-1.009066111E-02 0.000000000E+00       0       0
    1055 2.045446788E-02-5.359267890E-03 0.000000000E+00       0       0
    1056 1.911696743E-02 4.638229506E-03 0.000000000E+00       0       0
    1057 7.725938455E-02-1.038822590E-02 0.000000000E+00       0       0
    1058 1.445465949E-01-7.188318350E-03 0.000000000E+00       0       0
    1059 1.444335462E-01-5.014699468E-03 0.000000000E+00       0       0
    1060 1.444897915E-01-2.984623591E-03 0.000000000E+00       0       0
    1061 1.447264775E-01-9.971397148E-04 0.000000000E+00       0       0
    1062 1.449503376E-01 6.611389378E-04 0.000000000E+00       0       0
    1063 1.451943574E-01 2.335566163E-03 0.000000000E+00       0       0
    1064 1.500775111E-02-3.134183316E-03 0.000000000E+00       0       0
    1065 1.351220942E-02-2.144786715E-03 0.000000000E+00       0       0
    1066 1.203864197E-02-8.991636229E-04 0.000000000E+00       0       0
    1067 1.403491508E-01-7.606283245E-03 0.000000000E+00       0       0
    1068 1.425426146E-01-7.495084102E-03 0.000000000E+00       0       0
    1069 1.356777439E-01-7.568159663E-03 0.000000000E+00       0       0
    1070 1.333005865E-01-7.621975448E-03 0.000000000E+00       0       0
    1071 1.308367894E-01-7.630602912E-03 0.000000000E+00       0       0
    1072 1.283169136E-01-7.592147849E-03 0.000000000E+00       0       0
    1073 1.257787482E-01-7.565129645E-03 0.000000000E+00       0       0
    1074 1.232494583E-01-7.501995920E-03 0.000000000E+00       0       0
    1075 1.207248906E-01-7.448018775E-03 0.000000000E+00       0       0
    1076 1.181956497E-01-7.411643455E-03 0.000000000E+00       0       0
    1077 1.156750806E-01-7.388329399E-03 0.000000000E+00       0       0
    1078 1.131374612E-01-7.374442528E-03 0.000000000E+00       0       0
    1079 1.106054674E-01-7.367277740E-03 0.000000000E+00       0       0
    1080 1.080679365E-01-7.364056515E-03 0.000000000E+00       0       0
    1081 1.055416322E-01-7.362949375E-03 0.000000000E+00       0       0
    1082 1.030072420E-01-7.364986990E-03 0.000000000E+00       0       0
    1083 1.004933172E-01-7.388950693E-03 0.000000000E+00       0       0
    1084 9.797828552E-02-7.452870897E-03 0.000000000E+00       0       0
    1085 9.543455669E-02-7.480161135E-03 0.000000000E+00       0       0
    1086 9.290738585E-02-7.594345406E-03 0.000000000E+00       0       0
    1087 9.035729654E-02-7.654166854E-03 0.000000000E+00       0       0
    1088 8.775442850E-02-7.706739430E-03 0.000000000E+00       0       0
    1089 8.507240274E-02-7.754609774E-03 0.000000000E+00       0       0
    1090 8.225146320E-02-7.738367959E-03 0.000000000E+00       0       0
    1091 7.940872567E-02-7.864644744E-03 0.000000000E+00       0       0
    1092 7.439429923E-02-1.614224984E-02 0.000000000E+00       0       0
    1093 7.552346637E-02-1.306399222E-02 0.000000000E+00       0       0
    1094 7.225850545E-02-1.840118495E-02 0.000000000E+00       0       0
    1095 4.584966271E-02-1.198664886E-02 0.000000000E+00       0       0
    1096 4.069493579E-02-1.079676752E-02 0.000000000E+00       0       0
    1097 3.738462489E-02-1.040989686E-02 0.000000000E+00       0       0
    1098 1.683753256E-02-3.385665749E-03 0.000000000E+00       0       0
    1099 1.870923462E-02-3.335522435E-03 0.000000000E+00       0       0
    1100 1.453174624E-01 4.035825211E-03 0.000000000E+00       0       0
    1101 1.452682872E-01 5.678175990E-03 0.000000000E+00       0       0
    1102 1.450700696E-01 7.363511733E-03 0.000000000E+00       0       0
    1103 1.447241238E-01 9.072588014E-03 0.000000000E+00       0       0
    1104 1.407669985E-01 9.190717707E-03 0.000000000E+00       0       0
    1105 1.365965574E-01 8.384556713E-03 0.000000000E+00       0       0
    1106 1.326478998E-01 8.146057601E-03 0.000000000E+00       0       0
    1107 1.103922373E-01 7.779965450E-03 0.000000000E+00       0       0
    1108 1.053079728E-01 7.802007534E-03 0.000000000E+00       0       0
    1109 1.002224921E-01 7.823045994E-03 0.000000000E+00       0       0
    1110 9.015599696E-02 7.834319203E-03 0.000000000E+00       0       0
    1111 8.525242792E-02 7.642500002E-03 0.000000000E+00       0       0
    1112 8.291242670E-02 7.330443534E-03 0.000000000E+00       0       0
    1113 7.958947377E-02 8.824863237E-03 0.000000000E+00       0       0
    1114 7.508510807E-02 1.231657017E-02 0.000000000E+00       0       0
    1115 7.432182008E-02 1.551928120E-02 0.000000000E+00       0       0
    1116 6.717080296E-02 1.554474266E-02 0.000000000E+00       0       0
    1117 6.501624788E-02 1.463259368E-02 0.000000000E+00       0       0
    1118 6.264665638E-02 1.395969749E-02 0.000000000E+00       0       0
    1119 6.009643962E-02 1.346885398E-02 0.000000000E+00       0       0
    1120 5.750013641E-02 1.307350541E-02 0.000000000E+00       0       0
    1121 5.490237369E-02 1.273051809E-02 0.000000000E+00       0       0
    1122 5.230215978E-02 1.239636574E-02 0.000000000E+00       0       0
    1123 4.996554680E-02 1.236659589E-02 0.000000000E+00       0       0
    1124 4.763889448E-02 1.245982457E-02 0.000000000E+00       0       0
    1125 4.348123509E-02 1.290884254E-02 0.000000000E+00       0       0
    1126 4.049976941E-02 1.129598579E-02 0.000000000E+00       0       0
    1127 3.883134772E-02 1.091387483E-02 0.000000000E+00       0       0
    1128 3.715373427E-02 1.050859824E-02 0.000000000E+00       0       0
    1129 3.544780227E-02 1.003272360E-02 0.000000000E+00       0       0
    1130 3.371994006E-02 9.451886320E-03 0.000000000E+00       0       0
    1131 3.198950397E-02 8.734666714E-03 0.000000000E+00       0       0
    1132 3.029419677E-02 7.952593058E-03 0.000000000E+00       0       0
    1133 2.132318684E-02 4.984914602E-03 0.000000000E+00       0       0
    1134 1.761829926E-02 2.392282751E-03 0.000000000E+00       0       0
    1135 1.460633279E-02 2.858674918E-03 0.000000000E+00       0       0
    1136 1.288073038E-02 1.665666137E-03 0.000000000E+00       0       0
    1137 7.334681625E-02-1.733443453E-02 0.000000000E+00       0       0
    1138 4.312004299E-02-1.188955303E-02 0.000000000E+00       0       0
    1139 4.261610230E-02-9.746531723E-03 0.000000000E+00       0       0
    1140 1.425717218E-01 9.336856515E-03 0.000000000E+00       0       0
    1141 7.269603671E-02 1.359896701E-02 0.000000000E+00       0       0
    1142 7.256236009E-02 1.662738959E-02 0.000000000E+00       0       0
    1143 4.306550969E-02 1.091449407E-02 0.000000000E+00       0       0
    1144 4.523425027E-02-1.025631451E-02 0.000000000E+00       0       0
    1145 4.791896110E-02 1.064925207E-02 0.000000000E+00       0       0
    1146 5.031126048E-02 1.062219231E-02 0.000000000E+00       0       0
    1147 5.275102895E-02 1.069702424E-02 0.000000000E+00       0       0
    1148 5.536721654E-02 1.098626345E-02 0.000000000E+00       0       0
    1149 5.806467650E-02 1.130854262E-02 0.000000000E+00       0       0
    1150 6.087453264E-02 1.165725451E-02 0.000000000E+00       0       0
    1151 6.377113768E-02 1.201954580E-02 0.000000000E+00       0       0
    1152 6.641695728E-02 1.260766933E-02 0.000000000E+00       0       0
    1153 5.887009993E-02-1.151511061E-02 0.000000000E+00       0       0
    1154 1.426553984E-01-1.176329689E-03 0.000000000E+00       0       0
    1155 1.401132725E-01-5.254362404E-03 0.000000000E+00       0       0
    1156 8.083844828E-02 6.651022274E-03 0.000000000E+00       0       0
    1157 1.364997795E-01 5.803552992E-03 0.000000000E+00       0       0
    1158 1.283551217E-01 5.370950019E-03 0.000000000E+00       0       0
    1159 1.233798431E-01 5.457916172E-03 0.000000000E+00       0       0
    1160 1.182524695E-01 5.518807953E-03 0.000000000E+00       0       0
    1161 1.131067546E-01 5.596415436E-03 0.000000000E+00       0       0
    1162 1.080093855E-01 5.633123736E-03 0.000000000E+00       0       0
    1163 1.029409466E-01 5.642917191E-03 0.000000000E+00       0       0
    1164 9.788577180E-02 5.651931075E-03 0.000000000E+00       0       0
    1165 9.287623959E-02 5.635941141E-03 0.000000000E+00       0       0
    1166 8.800880774E-02 5.526061312E-03 0.000000000E+00       0       0
    1167 8.352480219E-02 5.096867381E-03 0.000000000E+00       0       0
    1168 2.420256354E-02-3.936080603E-03 0.000000000E+00       0       0
    1169 2.764001801E-02-4.681532590E-03 0.000000000E+00       0       0
    1170 3.267833578E-02-7.050027376E-03 0.000000000E+00       0       0
    1171 3.611683366E-02-8.221162855E-03 0.000000000E+00       0       0
    1172 4.038109241E-02-9.458850316E-03 0.000000000E+00       0       0
    1173 7.746607025E-02 7.586925350E-03 0.000000000E+00       0       0
    1174 1.870021316E-02-1.468869406E-03 0.000000000E+00       0       0
    1175 1.837385376E-02 4.953769273E-04 0.000000000E+00       0       0
    1176 3.998094805E-02-7.461640757E-03 0.000000000E+00       0       0
    1177 2.408271870E-02 9.122588880E-04 0.000000000E+00       0       0
    1178 1.410498924E-01 5.774099164E-03 0.000000000E+00       0       0
    1179 1.422004712E-01 3.469523724E-03 0.000000000E+00       0       0
    1180 2.602817185E-02 1.035534507E-03 0.000000000E+00       0       0
    1181 2.816608941E-02 1.342549175E-03 0.000000000E+00       0       0
    1182 2.981062870E-02 3.259985825E-03 0.000000000E+00       0       0
    1183 3.146785732E-02 4.589262188E-03 0.000000000E+00       0       0
    1184 3.317029334E-02 5.562892034E-03 0.000000000E+00       0       0
    1185 4.372759594E-02 8.822216941E-03 0.000000000E+00       0       0
    1186 5.579877302E-02 9.270477484E-03 0.000000000E+00       0       0
    1187 5.854573018E-02 9.578353572E-03 0.000000000E+00       0       0
    1188 6.448554012E-02 1.011455003E-02 0.000000000E+00       0       0
    1189 6.806330622E-02 1.035113874E-02 0.000000000E+00       0       0
    1190 6.528474666E-02-1.061188996E-02 0.000000000E+00       0       0
    1191 6.326292159E-02-1.023543416E-02 0.000000000E+00       0       0
    1192 1.401313574E-01-3.058232398E-03 0.000000000E+00       0       0
    1193 1.376433575E-01-2.715596740E-03 0.000000000E+00       0       0
    1194 1.351001926E-01-2.332916713E-03 0.000000000E+00       0       0
    1195 7.987686444E-02-3.642883123E-03 0.000000000E+00       0       0
    1196 8.149566945E-02 4.648490847E-03 0.000000000E+00       0       0
    1197 1.327327974E-01 3.406664148E-03 0.000000000E+00       0       0
    1198 5.898060692E-02-9.597749168E-03 0.000000000E+00       0       0
    1199 5.694365053E-02-9.019854558E-03 0.000000000E+00       0       0
    1200 1.301619231E-01-1.050148873E-03 0.000000000E+00       0       0
    1201 3.085943139E-02 1.883394185E-03 0.000000000E+00       0       0
    1202 3.230272547E-02 3.169790195E-03 0.000000000E+00       0       0
    1203 3.886857336E-02 5.727917346E-03 0.000000000E+00       0       0
    1204 4.855978352E-02 6.955271849E-03 0.000000000E+00       0       0
    1205 5.346979289E-02 7.243341007E-03 0.000000000E+00       0       0
    1206 5.606913626E-02 7.529103236E-03 0.000000000E+00       0       0
    1207 5.878826376E-02 7.834047857E-03 0.000000000E+00       0       0
    1208 6.978863951E-02 7.019233244E-03 0.000000000E+00       0       0
    1209 3.896879957E-02-5.321588014E-03 0.000000000E+00       0       0
    1210 3.716259630E-02-4.943549769E-03 0.000000000E+00       0       0
    1211 3.539695695E-02-4.505417659E-03 0.000000000E+00       0       0
    1212 3.376193897E-02-3.850057550E-03 0.000000000E+00       0       0
    1213 3.230812201E-02-2.954222015E-03 0.000000000E+00       0       0
    1214 6.178958393E-02-9.678461058E-03 0.000000000E+00       0       0
    1215 1.260461213E-01 1.286219196E-03 0.000000000E+00       0       0
    1216 1.183362998E-01 1.282726884E-03 0.000000000E+00       0       0
    1217 1.158104944E-01 1.295282224E-03 0.000000000E+00       0       0
    1218 1.132351671E-01 1.335309512E-03 0.000000000E+00       0       0
    1219 1.106901450E-01 1.348647077E-03 0.000000000E+00       0       0
    1220 1.081776245E-01 1.339608532E-03 0.000000000E+00       0       0
    1221 1.056371131E-01 1.335949983E-03 0.000000000E+00       0       0
    1222 1.031219621E-01 1.323308035E-03 0.000000000E+00       0       0
    1223 1.005827143E-01 1.319437721E-03 0.000000000E+00       0       0
    1224 9.802877951E-02 1.328929837E-03 0.000000000E+00       0       0
    1225 9.550089940E-02 1.293748585E-03 0.000000000E+00       0       0
    1226 9.300740681E-02 1.234586142E-03 0.000000000E+00       0       0
    1227 9.056329671E-02 1.165024686E-03 0.000000000E+00       0       0
    1228 8.135921460E-02 4.878793582E-04 0.000000000E+00       0       0
    1229 5.476662139E-02-5.224184553E-03 0.000000000E+00       0       0
    1230 5.682626774E-02-5.213608127E-03 0.000000000E+00       0       0
    1231 6.500488215E-02-6.770579688E-03 0.000000000E+00       0       0
    1232 7.782931061E-02 3.302021995E-03 0.000000000E+00       0       0
    1233 7.525991949E-02 3.393589739E-03 0.000000000E+00       0       0
    1234 4.145858188E-02-3.898199981E-03 0.000000000E+00       0       0
    1235 7.255245867E-02 3.270178783E-03 0.000000000E+00       0       0
    1236 7.081407112E-02 4.347435744E-03 0.000000000E+00       0       0
    1237 6.878322953E-02 5.399608397E-03 0.000000000E+00       0       0
    1238 6.406231054E-02 6.298812443E-03 0.000000000E+00       0       0
    1239 6.146337919E-02 6.282108195E-03 0.000000000E+00       0       0
    1240 5.880748576E-02 6.078174608E-03 0.000000000E+00       0       0
    1241 5.616447030E-02 5.756675177E-03 0.000000000E+00       0       0
    1242 4.274147707E-02 4.689104513E-03 0.000000000E+00       0       0
    1243 3.467561513E-02 2.751853854E-03 0.000000000E+00       0       0
    1244 3.323406907E-02 1.957469155E-03 0.000000000E+00       0       0
    1245 7.842241492E-02-1.348585848E-03 0.000000000E+00       0       0
    1246 3.209395525E-02 7.969591399E-04 0.000000000E+00       0       0
    1247 7.698971908E-02 4.611952443E-03 0.000000000E+00       0       0
    1248 7.392762254E-02 4.742248146E-03 0.000000000E+00       0       0
    1249 7.930629052E-02 4.423788124E-04 0.000000000E+00       0       0
    1250 5.774795142E-02-6.938459295E-03 0.000000000E+00       0       0
    1251 7.991666718E-02 2.206974722E-03 0.000000000E+00       0       0
    1252 6.980293082E-02-6.055013993E-03 0.000000000E+00       0       0
    1253 7.208496029E-02-5.155902277E-03 0.000000000E+00       0       0
    1254 6.744389983E-02-6.598517256E-03 0.000000000E+00       0       0
    1255 6.213440245E-02-6.733991296E-03 0.000000000E+00       0       0
    1256 5.987676726E-02-5.838813199E-03 0.000000000E+00       0       0
    1257 5.254508982E-02-4.805362415E-03 0.000000000E+00       0       0
    1258 3.949311156E-02-3.594243036E-03 0.000000000E+00       0       0
    1259 4.348823144E-02-4.450120614E-03 0.000000000E+00       0       0
    1260 3.759148851E-02-3.380586511E-03 0.000000000E+00       0       0
    1261 3.581517913E-02-2.956542432E-03 0.000000000E+00       0       0
    1262 3.426202786E-02-2.400199956E-03 0.000000000E+00       0       0
    1263 3.281758861E-02-1.548983676E-03 0.000000000E+00       0       0
    1264 5.358590179E-02 5.435087639E-03 0.000000000E+00       0       0
    1265 4.457555732E-02 4.867951160E-03 0.000000000E+00       0       0
    1266 4.096991596E-02 4.456415491E-03 0.000000000E+00       0       0
    1267 3.931829718E-02 4.074224430E-03 0.000000000E+00       0       0
    1268 3.774691495E-02 3.660764748E-03 0.000000000E+00       0       0
    1269 3.620871112E-02 3.254878806E-03 0.000000000E+00       0       0
    1270 4.547323666E-02-5.227193981E-03 0.000000000E+00       0       0
    1271 4.656320813E-02 4.999773496E-03 0.000000000E+00       0       0
    1272 5.043020195E-02-4.175068646E-03 0.000000000E+00       0       0
    1273 4.762927041E-02-5.518828853E-03 0.000000000E+00       0       0
    1274 3.134526389E-02-6.382862555E-04 0.000000000E+00       0       0
    1275 6.651922122E-02 6.071350305E-03 0.000000000E+00       0       0
    1276 5.110061636E-02 5.167368089E-03 0.000000000E+00       0       0
    1277 4.875187462E-02 5.022468327E-03 0.000000000E+00       0       0
    1278 7.845572917E-02 2.175770977E-03 0.000000000E+00       0       0
    1279 3.773836994E-02-1.770039706E-03 0.000000000E+00       0       0
    1280 3.612219724E-02-1.550090083E-03 0.000000000E+00       0       0
    1281 3.455975567E-02-1.021819028E-03 0.000000000E+00       0       0
    1282 3.324113502E-02-2.226820642E-04 0.000000000E+00       0       0
    1283 3.413408242E-02 8.692594470E-04 0.000000000E+00       0       0
    1284 5.351978498E-02 3.561443387E-03 0.000000000E+00       0       0
    1285 5.873860772E-02 4.340982957E-03 0.000000000E+00       0       0
    1286 6.787659369E-02 3.835933446E-03 0.000000000E+00       0       0
    1287 6.975144278E-02 2.966122092E-03 0.000000000E+00       0       0
    1288 6.689784178E-02-4.877821852E-03 0.000000000E+00       0       0
    1289 6.107257510E-02-4.611564029E-03 0.000000000E+00       0       0
    1290 4.020689190E-02 3.798262593E-04 0.000000000E+00       0       0
    1291 4.249261872E-02 6.200079637E-04 0.000000000E+00       0       0
    1292 5.869379632E-02 2.691460192E-03 0.000000000E+00       0       0
    1293 6.321374650E-02 2.825811166E-03 0.000000000E+00       0       0
    1294 6.294576425E-02-3.303544264E-03 0.000000000E+00       0       0
    1295 4.841999962E-02-3.579135860E-03 0.000000000E+00       0       0
    1296 5.964051864E-02-2.990370014E-03 0.000000000E+00       0       0
    1297 6.801792741E-02 3.774724882E-04 0.000000000E+00       0       0
    1298 6.452583672E-02-1.897766101E-03 0.000000000E+00       0       0
    1299 5.882286952E-02 1.198432715E-03 0.000000000E+00       0       0
    1300 5.449996274E-02-6.481448891E-04 0.000000000E+00       0       0
    1301 5.625940717E-02-1.191771553E-03 0.000000000E+00       0       0
    1302 5.765396285E-02-6.156244087E-04 0.000000000E+00       0       0
    1303 6.732642822E-02-5.929918701E-04 0.000000000E+00       0       0
    1304 6.101853654E-02-1.863290810E-04 0.000000000E+00       0       0
    1305 5.952981083E-02-1.729470560E-03 0.000000000E+00       0       0
    1306 8.100000000E-02 1.750000000E-02 0.000000000E+00       0       0
    1307 8.100000000E-02 3.200000000E-02 0.000000000E+00       0       0
    1308 8.100000000E-02 1.931250000E-02 0.000000000E+00       0       0
    1309 8.100000000E-02 2.112500000E-02 0.000000000E+00       0       0
    1310 8.100000000E-02 2.293750000E-02 0.000000000E+00       0       0
    1311 8.100000000E-02 2.475000000E-02 0.000000000E+00       0       0
    1312 8.100000000E-02 2.656250000E-02 0.000000000E+00       0       0
    1313 8.100000000E-02 2.837500000E-02 0.000000000E+00       0       0
    1314 8.100000000E-02 3.018750000E-02 0.000000000E+00       0       0
    1315 1.430000000E-01 3.200000000E-02 0.000000000E+00       0       0
    1316 8.348000000E-02 3.200000000E-02 0.000000000E+00       0       0
    1317 8.596000000E-02 3.200000000E-02 0.000000000E+00       0       0
    1318 8.844000000E-02 3.200000000E-02 0.000000000E+00       0       0
    1319 9.092000000E-02 3.200000000E-02 0.000000000E+00       0       0
    1320 9.340000000E-02 3.200000000E-02 0.000000000E+00       0       0
    1321 9.588000000E-02 3.200000000E-02 0.000000000E+00       0       0
    1322 9.836000000E-02 3.200000000E-02 0.000000000E+00       0       0
    1323 1.008400000E-01 3.200000000E-02 0.000000000E+00       0       0
    1324 1.033200000E-01 3.200000000E-02 0.000000000E+00       0       0
    1325 1.058000000E-01 3.200000000E-02 0.000000000E+00       0       0
    1326 1.082800000E-01 3.200000000E-02 0.000000000E+00       0       0
    1327 1.107600000E-01 3.200000000E-02 0.000000000E+00       0       0
    1328 1.132400000E-01 3.200000000E-02 0.000000000E+00       0       0
    1329 1.157200000E-01 3.200000000E-02 0.000000000E+00       0       0
    1330 1.182000000E-01 3.200000000E-02 0.000000000E+00       0       0
    1331 1.206800000E-01 3.200000000E-02 0.000000000E+00       0       0
    1332 1.231600000E-01 3.200000000E-02 0.000000000E+00       0       0
    1333 1.256400000E-01 3.200000000E-02 0.000000000E+00       0       0
    1334 1.281200000E-01 3.200000000E-02 0.000000000E+00       0       0
    1335 1.306000000E-01 3.200000000E-02 0.000000000E+00       0       0
    1336 1.330800000E-01 3.200000000E-02 0.000000000E+00       0       0
    1337 1.355600000E-01 3.200000000E-02 0.000000000E+00       0       0
    1338 1.380400000E-01 3.200000000E-02 0.000000000E+00       0       0
    1339 1.405200000E-01 3.200000000E-02 0.000000000E+00       0       0
    1340 1.430000000E-01 1.750000000E-02 0.000000000E+00       0       0
    1341 1.430000000E-01 3.018750000E-02 0.000000000E+00       0       0
    1342 1.430000000E-01 2.837500000E-02 0.000000000E+00       0       0
    1343 1.430000000E-01 2.656250000E-02 0.000000000E+00       0       0
    1344 1.430000000E-01 2.475000000E-02 0.000000000E+00       0       0
    1345 1.430000000E-01 2.293750000E-02 0.000000000E+00       0       0
    1346 1.430000000E-01 2.112500000E-02 0.000000000E+00       0       0
    1347 1.430000000E-01 1.931250000E-02 0.000000000E+00       0       0
    1348 1.405200000E-01 1.750000000E-02 0.000000000E+00       0       0
    1349 1.380400000E-01 1.750000000E-02 0.000000000E+00       0       0
    1350 1.355600000E-01 1.750000000E-02 0.000000000E+00       0       0
    1351 1.330800000E-01 1.750000000E-02 0.000000000E+00       0       0
    1352 1.306000000E-01 1.750000000E-02 0.000000000E+00       0       0
    1353 1.281200000E-01 1.750000000E-02 0.000000000E+00       0       0
    1354 1.256400000E-01 1.750000000E-02 0.000000000E+00       0       0
    1355 1.231600000E-01 1.750000000E-02 0.000000000E+00       0       0
    1356 1.206800000E-01 1.750000000E-02 0.000000000E+00       0       0
    1357 1.182000000E-01 1.750000000E-02 0.000000000E+00       0       0
    1358 1.157200000E-01 1.750000000E-02 0.000000000E+00       0       0
    1359 1.132400000E-01 1.750000000E-02 0.000000000E+00       0       0
    1360 1.107600000E-01 1.750000000E-02 0.000000000E+00       0       0
    1361 1.082800000E-01 1.750000000E-02 0.000000000E+00       0       0
    1362 1.058000000E-01 1.750000000E-02 0.000000000E+00       0       0
    1363 1.033200000E-01 1.750000000E-02 0.000000000E+00       0       0
    1364 1.008400000E-01 1.750000000E-02 0.000000000E+00       0       0
    1365 9.836000000E-02 1.750000000E-02 0.000000000E+00       0       0
    1366 9.588000000E-02 1.750000000E-02 0.000000000E+00       0       0
    1367 9.340000000E-02 1.750000000E-02 0.000000000E+00       0       0
    1368 9.092000000E-02 1.750000000E-02 0.000000000E+00       0       0
    1369 8.844000000E-02 1.750000000E-02 0.000000000E+00       0       0
    1370 8.596000000E-02 1.750000000E-02 0.000000000E+00       0       0
    1371 8.348000000E-02 1.750000000E-02 0.000000000E+00       0       0
    1372 8.348000000E-02 1.931250000E-02 0.000000000E+00       0       0
    1373 8.596000000E-02 1.931250000E-02 0.000000000E+00       0       0
    1374 8.844000000E-02 1.931250000E-02 0.000000000E+00       0       0
    1375 9.092000000E-02 1.931250000E-02 0.000000000E+00       0       0
    1376 9.340000000E-02 1.931250000E-02 0.000000000E+00       0       0
    1377 9.588000000E-02 1.931250000E-02 0.000000000E+00       0       0
    1378 9.836000000E-02 1.931250000E-02 0.000000000E+00       0       0
    1379 1.008400000E-01 1.931250000E-02 0.000000000E+00       0       0
    1380 1.033200000E-01 1.931250000E-02 0.000000000E+00       0       0
    1381 1.058000000E-01 1.931250000E-02 0.000000000E+00       0       0
    1382 1.082800000E-01 1.931250000E-02 0.000000000E+00       0       0
    1383 1.107600000E-01 1.931250000E-02 0.000000000E+00       0       0
    1384 1.132400000E-01 1.931250000E-02 0.000000000E+00       0       0
    1385 1.157200000E-01 1.931250000E-02 0.000000000E+00       0       0
    1386 1.182000000E-01 1.931250000E-02 0.000000000E+00       0       0
    1387 1.206800000E-01 1.931250000E-02 0.000000000E+00       0       0
    1388 1.231600000E-01 1.931250000E-02 0.000000000E+00       0       0
    1389 1.256400000E-01 1.931250000E-02 0.000000000E+00       0       0
    1390 1.281200000E-01 1.931250000E-02 0.000000000E+00       0       0
    1391 1.306000000E-01 1.931250000E-02 0.000000000E+00       0       0
    1392 1.330800000E-01 1.931250000E-02 0.000000000E+00       0       0
    1393 1.355600000E-01 1.931250000E-02 0.000000000E+00       0       0
    1394 1.380400000E-01 1.931250000E-02 0.000000000E+00       0       0
    1395 1.405200000E-01 1.931250000E-02 0.000000000E+00       0       0
    1396 8.348000000E-02 2.112500000E-02 0.000000000E+00       0       0
    1397 8.596000000E-02 2.112500000E-02 0.000000000E+00       0       0
    1398 8.844000000E-02 2.112500000E-02 0.000000000E+00       0       0
    1399 9.092000000E-02 2.112500000E-02 0.000000000E+00       0       0
    1400 9.340000000E-02 2.112500000E-02 0.000000000E+00       0       0
    1401 9.588000000E-02 2.112500000E-02 0.000000000E+00       0       0
    1402 9.836000000E-02 2.112500000E-02 0.000000000E+00       0       0
    1403 1.008400000E-01 2.112500000E-02 0.000000000E+00       0       0
    1404 1.033200000E-01 2.112500000E-02 0.000000000E+00       0       0
    1405 1.058000000E-01 2.112500000E-02 0.000000000E+00       0       0
    1406 1.082800000E-01 2.112500000E-02 0.000000000E+00       0       0
    1407 1.107600000E-01 2.112500000E-02 0.000000000E+00       0       0
    1408 1.132400000E-01 2.112500000E-02 0.000000000E+00       0       0
    1409 1.157200000E-01 2.112500000E-02 0.000000000E+00       0       0
    1410 1.182000000E-01 2.112500000E-02 0.000000000E+00       0       0
    1411 1.206800000E-01 2.112500000E-02 0.000000000E+00       0       0
    1412 1.231600000E-01 2.112500000E-02 0.000000000E+00       0       0
    1413 1.256400000E-01 2.112500000E-02 0.000000000E+00       0       0
    1414 1.281200000E-01 2.112500000E-02 0.000000000E+00       0       0
    1415 1.306000000E-01 2.112500000E-02 0.000000000E+00       0       0
    1416 1.330800000E-01 2.112500000E-02 0.000000000E+00       0       0
    1417 1.355600000E-01 2.112500000E-02 0.000000000E+00       0       0
    1418 1.380400000E-01 2.112500000E-02 0.000000000E+00       0       0
    1419 1.405200000E-01 2.112500000E-02 0.000000000E+00       0       0
    1420 8.348000000E-02 2.293750000E-02 0.000000000E+00       0       0
    1421 8.596000000E-02 2.293750000E-02 0.000000000E+00       0       0
    1422 8.844000000E-02 2.293750000E-02 0.000000000E+00       0       0
    1423 9.092000000E-02 2.293750000E-02 0.000000000E+00       0       0
    1424 9.340000000E-02 2.293750000E-02 0.000000000E+00       0       0
    1425 9.588000000E-02 2.293750000E-02 0.000000000E+00       0       0
    1426 9.836000000E-02 2.293750000E-02 0.000000000E+00       0       0
    1427 1.008400000E-01 2.293750000E-02 0.000000000E+00       0       0
    1428 1.033200000E-01 2.293750000E-02 0.000000000E+00       0       0
    1429 1.058000000E-01 2.293750000E-02 0.000000000E+00       0       0
    1430 1.082800000E-01 2.293750000E-02 0.000000000E+00       0       0
    1431 1.107600000E-01 2.293750000E-02 0.000000000E+00       0       0
    1432 1.132400000E-01 2.293750000E-02 0.000000000E+00       0       0
    1433 1.157200000E-01 2.293750000E-02 0.000000000E+00       0       0
    1434 1.182000000E-01 2.293750000E-02 0.000000000E+00       0       0
    1435 1.206800000E-01 2.293750000E-02 0.000000000E+00       0       0
    1436 1.231600000E-01 2.293750000E-02 0.000000000E+00       0       0
    1437 1.256400000E-01 2.293750000E-02 0.000000000E+00       0       0
    1438 1.281200000E-01 2.293750000E-02 0.000000000E+00       0       0
    1439 1.306000000E-01 2.293750000E-02 0.000000000E+00       0       0
    1440 1.330800000E-01 2.293750000E-02 0.000000000E+00       0       0
    1441 1.355600000E-01 2.293750000E-02 0.000000000E+00       0       0
    1442 1.380400000E-01 2.293750000E-02 0.000000000E+00       0       0
    1443 1.405200000E-01 2.293750000E-02 0.000000000E+00       0       0
    1444 8.348000000E-02 2.475000000E-02 0.000000000E+00       0       0
    1445 8.596000000E-02 2.475000000E-02 0.000000000E+00       0       0
    1446 8.844000000E-02 2.475000000E-02 0.000000000E+00       0       0
    1447 9.092000000E-02 2.475000000E-02 0.000000000E+00       0       0
    1448 9.340000000E-02 2.475000000E-02 0.000000000E+00       0       0
    1449 9.588000000E-02 2.475000000E-02 0.000000000E+00       0       0
    1450 9.836000000E-02 2.475000000E-02 0.000000000E+00       0       0
    1451 1.008400000E-01 2.475000000E-02 0.000000000E+00       0       0
    1452 1.033200000E-01 2.475000000E-02 0.000000000E+00       0       0
    1453 1.058000000E-01 2.475000000E-02 0.000000000E+00       0       0
    1454 1.082800000E-01 2.475000000E-02 0.000000000E+00       0       0
    1455 1.107600000E-01 2.475000000E-02 0.000000000E+00       0       0
    1456 1.132400000E-01 2.475000000E-02 0.000000000E+00       0       0
    1457 1.157200000E-01 2.475000000E-02 0.000000000E+00       0       0
    1458 1.182000000E-01 2.475000000E-02 0.000000000E+00       0       0
    1459 1.206800000E-01 2.475000000E-02 0.000000000E+00       0       0
    1460 1.231600000E-01 2.475000000E-02 0.000000000E+00       0       0
    1461 1.256400000E-01 2.475000000E-02 0.000000000E+00       0       0
    1462 1.281200000E-01 2.475000000E-02 0.000000000E+00       0       0
    1463 1.306000000E-01 2.475000000E-02 0.000000000E+00       0       0
    1464 1.330800000E-01 2.475000000E-02 0.000000000E+00       0       0
    1465 1.355600000E-01 2.475000000E-02 0.000000000E+00       0       0
    1466 1.380400000E-01 2.475000000E-02 0.000000000E+00       0       0
    1467 1.405200000E-01 2.475000000E-02 0.000000000E+00       0       0
    1468 8.348000000E-02 2.656250000E-02 0.000000000E+00       0       0
    1469 8.596000000E-02 2.656250000E-02 0.000000000E+00       0       0
    1470 8.844000000E-02 2.656250000E-02 0.000000000E+00       0       0
    1471 9.092000000E-02 2.656250000E-02 0.000000000E+00       0       0
    1472 9.340000000E-02 2.656250000E-02 0.000000000E+00       0       0
    1473 9.588000000E-02 2.656250000E-02 0.000000000E+00       0       0
    1474 9.836000000E-02 2.656250000E-02 0.000000000E+00       0       0
    1475 1.008400000E-01 2.656250000E-02 0.000000000E+00       0       0
    1476 1.033200000E-01 2.656250000E-02 0.000000000E+00       0       0
    1477 1.058000000E-01 2.656250000E-02 0.000000000E+00       0       0
    1478 1.082800000E-01 2.656250000E-02 0.000000000E+00       0       0
    1479 1.107600000E-01 2.656250000E-02 0.000000000E+00       0       0
    1480 1.132400000E-01 2.656250000E-02 0.000000000E+00       0       0
    1481 1.157200000E-01 2.656250000E-02 0.000000000E+00       0       0
    1482 1.182000000E-01 2.656250000E-02 0.000000000E+00       0       0
    1483 1.206800000E-01 2.656250000E-02 0.000000000E+00       0       0
    1484 1.231600000E-01 2.656250000E-02 0.000000000E+00       0       0
    1485 1.256400000E-01 2.656250000E-02 0.000000000E+00       0       0
    1486 1.281200000E-01 2.656250000E-02 0.000000000E+00       0       0
    1487 1.306000000E-01 2.656250000E-02 0.000000000E+00       0       0
    1488 1.330800000E-01 2.656250000E-02 0.000000000E+00       0       0
    1489 1.355600000E-01 2.656250000E-02 0.000000000E+00       0       0
    1490 1.380400000E-01 2.656250000E-02 0.000000000E+00       0       0
    1491 1.405200000E-01 2.656250000E-02 0.000000000E+00       0       0
    1492 8.348000000E-02 2.837500000E-02 0.000000000E+00       0       0
    1493 8.596000000E-02 2.837500000E-02 0.000000000E+00       0       0
    1494 8.844000000E-02 2.837500000E-02 0.000000000E+00       0       0
    1495 9.092000000E-02 2.837500000E-02 0.000000000E+00       0       0
    1496 9.340000000E-02 2.837500000E-02 0.000000000E+00       0       0
    1497 9.588000000E-02 2.837500000E-02 0.000000000E+00       0       0
    1498 9.836000000E-02 2.837500000E-02 0.000000000E+00       0       0
    1499 1.008400000E-01 2.837500000E-02 0.000000000E+00       0       0
    1500 1.033200000E-01 2.837500000E-02 0.000000000E+00       0       0
    1501 1.058000000E-01 2.837500000E-02 0.000000000E+00       0       0
    1502 1.082800000E-01 2.837500000E-02 0.000000000E+00       0       0
    1503 1.107600000E-01 2.837500000E-02 0.000000000E+00       0       0
    1504 1.132400000E-01 2.837500000E-02 0.000000000E+00       0       0
    1505 1.157200000E-01 2.837500000E-02 0.000000000E+00       0       0
    1506 1.182000000E-01 2.837500000E-02 0.000000000E+00       0       0
    1507 1.206800000E-01 2.837500000E-02 0.000000000E+00       0       0
    1508 1.231600000E-01 2.837500000E-02 0.000000000E+00       0       0
    1509 1.256400000E-01 2.837500000E-02 0.000000000E+00       0       0
    1510 1.281200000E-01 2.837500000E-02 0.000000000E+00       0       0
    1511 1.306000000E-01 2.837500000E-02 0.000000000E+00       0       0
    1512 1.330800000E-01 2.837500000E-02 0.000000000E+00       0       0
    1513 1.355600000E-01 2.837500000E-02 0.000000000E+00       0       0
    1514 1.380400000E-01 2.837500000E-02 0.000000000E+00       0       0
    1515 1.405200000E-01 2.837500000E-02 0.000000000E+00       0       0
    1516 8.348000000E-02 3.018750000E-02 0.000000000E+00       0       0
    1517 8.596000000E-02 3.018750000E-02 0.000000000E+00       0       0
    1518 8.844000000E-02 3.018750000E-02 0.000000000E+00       0       0
    1519 9.092000000E-02 3.018750000E-02 0.000000000E+00       0       0
    1520 9.340000000E-02 3.018750000E-02 0.000000000E+00       0       0
    1521 9.588000000E-02 3.018750000E-02 0.000000000E+00       0       0
    1522 9.836000000E-02 3.018750000E-02 0.000000000E+00       0       0
    1523 1.008400000E-01 3.018750000E-02 0.000000000E+00       0       0
    1524 1.033200000E-01 3.018750000E-02 0.000000000E+00       0       0
    1525 1.058000000E-01 3.018750000E-02 0.000000000E+00       0       0
    1526 1.082800000E-01 3.018750000E-02 0.000000000E+00       0       0
    1527 1.107600000E-01 3.018750000E-02 0.000000000E+00       0       0
    1528 1.132400000E-01 3.018750000E-02 0.000000000E+00       0       0
    1529 1.157200000E-01 3.018750000E-02 0.000000000E+00       0       0
    1530 1.182000000E-01 3.018750000E-02 0.000000000E+00       0       0
    1531 1.206800000E-01 3.018750000E-02 0.000000000E+00       0       0
    1532 1.231600000E-01 3.018750000E-02 0.000000000E+00       0       0
    1533 1.256400000E-01 3.018750000E-02 0.000000000E+00       0       0
    1534 1.281200000E-01 3.018750000E-02 0.000000000E+00       0       0
    1535 1.306000000E-01 3.018750000E-02 0.000000000E+00       0       0
    1536 1.330800000E-01 3.018750000E-02 0.000000000E+00       0       0
    1537 1.355600000E-01 3.018750000E-02 0.000000000E+00       0       0
    1538 1.380400000E-01 3.018750000E-02 0.000000000E+00       0       0
    1539 1.405200000E-01 3.018750000E-02 0.000000000E+00       0       0
    1540 1.430000000E-01-1.750000000E-02 0.000000000E+00       0       0
    1541 8.100000000E-02-1.750000000E-02 0.000000000E+00       0       0
    1542 1.405200000E-01-1.750000000E-02 0.000000000E+00       0       0
    1543 1.380400000E-01-1.750000000E-02 0.000000000E+00       0       0
    1544 1.355600000E-01-1.750000000E-02 0.000000000E+00       0       0
    1545 1.330800000E-01-1.750000000E-02 0.000000000E+00       0       0
    1546 1.306000000E-01-1.750000000E-02 0.000000000E+00       0       0
    1547 1.281200000E-01-1.750000000E-02 0.000000000E+00       0       0
    1548 1.256400000E-01-1.750000000E-02 0.000000000E+00       0       0
    1549 1.231600000E-01-1.750000000E-02 0.000000000E+00       0       0
    1550 1.206800000E-01-1.750000000E-02 0.000000000E+00       0       0
    1551 1.182000000E-01-1.750000000E-02 0.000000000E+00       0       0
    1552 1.157200000E-01-1.750000000E-02 0.000000000E+00       0       0
    1553 1.132400000E-01-1.750000000E-02 0.000000000E+00       0       0
    1554 1.107600000E-01-1.750000000E-02 0.000000000E+00       0       0
    1555 1.082800000E-01-1.750000000E-02 0.000000000E+00       0       0
    1556 1.058000000E-01-1.750000000E-02 0.000000000E+00       0       0
    1557 1.033200000E-01-1.750000000E-02 0.000000000E+00       0       0
    1558 1.008400000E-01-1.750000000E-02 0.000000000E+00       0       0
    1559 9.836000000E-02-1.750000000E-02 0.000000000E+00       0       0
    1560 9.588000000E-02-1.750000000E-02 0.000000000E+00       0       0
    1561 9.340000000E-02-1.750000000E-02 0.000000000E+00       0       0
    1562 9.092000000E-02-1.750000000E-02 0.000000000E+00       0       0
    1563 8.844000000E-02-1.750000000E-02 0.000000000E+00       0       0
    1564 8.596000000E-02-1.750000000E-02 0.000000000E+00       0       0
    1565 8.348000000E-02-1.750000000E-02 0.000000000E+00       0       0
    1566 1.430000000E-01-3.200000000E-02 0.000000000E+00       0       0
    1567 1.430000000E-01-3.018750000E-02 0.000000000E+00       0       0
    1568 1.430000000E-01-2.837500000E-02 0.000000000E+00       0       0
    1569 1.430000000E-01-2.656250000E-02 0.000000000E+00       0       0
    1570 1.430000000E-01-2.475000000E-02 0.000000000E+00       0       0
    1571 1.430000000E-01-2.293750000E-02 0.000000000E+00       0       0
    1572 1.430000000E-01-2.112500000E-02 0.000000000E+00       0       0
    1573 1.430000000E-01-1.931250000E-02 0.000000000E+00       0       0
    1574 8.100000000E-02-3.200000000E-02 0.000000000E+00       0       0
    1575 8.348000000E-02-3.200000000E-02 0.000000000E+00       0       0
    1576 8.596000000E-02-3.200000000E-02 0.000000000E+00       0       0
    1577 8.844000000E-02-3.200000000E-02 0.000000000E+00       0       0
    1578 9.092000000E-02-3.200000000E-02 0.000000000E+00       0       0
    1579 9.340000000E-02-3.200000000E-02 0.000000000E+00       0       0
    1580 9.588000000E-02-3.200000000E-02 0.000000000E+00       0       0
    1581 9.836000000E-02-3.200000000E-02 0.000000000E+00       0       0
    1582 1.008400000E-01-3.200000000E-02 0.000000000E+00       0       0
    1583 1.033200000E-01-3.200000000E-02 0.000000000E+00       0       0
    1584 1.058000000E-01-3.200000000E-02 0.000000000E+00       0       0
    1585 1.082800000E-01-3.200000000E-02 0.000000000E+00       0       0
    1586 1.107600000E-01-3.200000000E-02 0.000000000E+00       0       0
    1587 1.132400000E-01-3.200000000E-02 0.000000000E+00       0       0
    1588 1.157200000E-01-3.200000000E-02 0.000000000E+00       0       0
    1589 1.182000000E-01-3.200000000E-02 0.000000000E+00       0       0
    1590 1.206800000E-01-3.200000000E-02 0.000000000E+00       0       0
    1591 1.231600000E-01-3.200000000E-02 0.000000000E+00       0       0
    1592 1.256400000E-01-3.200000000E-02 0.000000000E+00       0       0
    1593 1.281200000E-01-3.200000000E-02 0.000000000E+00       0       0
    1594 1.306000000E-01-3.200000000E-02 0.000000000E+00       0       0
    1595 1.330800000E-01-3.200000000E-02 0.000000000E+00       0       0
    1596 1.355600000E-01-3.200000000E-02 0.000000000E+00       0       0
    1597 1.380400000E-01-3.200000000E-02 0.000000000E+00       0       0
    1598 1.405200000E-01-3.200000000E-02 0.000000000E+00       0       0
    1599 8.100000000E-02-1.931250000E-02 0.000000000E+00       0       0
    1600 8.100000000E-02-2.112500000E-02 0.000000000E+00       0       0
    1601 8.100000000E-02-2.293750000E-02 0.000000000E+00       0       0
    1602 8.100000000E-02-2.475000000E-02 0.000000000E+00       0       0
    1603 8.100000000E-02-2.656250000E-02 0.000000000E+00       0       0
    1604 8.100000000E-02-2.837500000E-02 0.000000000E+00       0       0
    1605 8.100000000E-02-3.018750000E-02 0.000000000E+00       0       0
    1606 8.348000000E-02-1.931250000E-02 0.000000000E+00       0       0
    1607 8.348000000E-02-2.112500000E-02 0.000000000E+00       0       0
    1608 8.348000000E-02-2.293750000E-02 0.000000000E+00       0       0
    1609 8.348000000E-02-2.475000000E-02 0.000000000E+00       0       0
    1610 8.348000000E-02-2.656250000E-02 0.000000000E+00       0       0
    1611 8.348000000E-02-2.837500000E-02 0.000000000E+00       0       0
    1612 8.348000000E-02-3.018750000E-02 0.000000000E+00       0       0
    1613 8.596000000E-02-1.931250000E-02 0.000000000E+00       0       0
    1614 8.596000000E-02-2.112500000E-02 0.000000000E+00       0       0
    1615 8.596000000E-02-2.293750000E-02 0.000000000E+00       0       0
    1616 8.596000000E-02-2.475000000E-02 0.000000000E+00       0       0
    1617 8.596000000E-02-2.656250000E-02 0.000000000E+00       0       0
    1618 8.596000000E-02-2.837500000E-02 0.000000000E+00       0       0
    1619 8.596000000E-02-3.018750000E-02 0.000000000E+00       0       0
    1620 8.844000000E-02-1.931250000E-02 0.000000000E+00       0       0
    1621 8.844000000E-02-2.112500000E-02 0.000000000E+00       0       0
    1622 8.844000000E-02-2.293750000E-02 0.000000000E+00       0       0
    1623 8.844000000E-02-2.475000000E-02 0.000000000E+00       0       0
    1624 8.844000000E-02-2.656250000E-02 0.000000000E+00       0       0
    1625 8.844000000E-02-2.837500000E-02 0.000000000E+00       0       0
    1626 8.844000000E-02-3.018750000E-02 0.000000000E+00       0       0
    1627 9.092000000E-02-1.931250000E-02 0.000000000E+00       0       0
    1628 9.092000000E-02-2.112500000E-02 0.000000000E+00       0       0
    1629 9.092000000E-02-2.293750000E-02 0.000000000E+00       0       0
    1630 9.092000000E-02-2.475000000E-02 0.000000000E+00       0       0
    1631 9.092000000E-02-2.656250000E-02 0.000000000E+00       0       0
    1632 9.092000000E-02-2.837500000E-02 0.000000000E+00       0       0
    1633 9.092000000E-02-3.018750000E-02 0.000000000E+00       0       0
    1634 9.340000000E-02-1.931250000E-02 0.000000000E+00       0       0
    1635 9.340000000E-02-2.112500000E-02 0.000000000E+00       0       0
    1636 9.340000000E-02-2.293750000E-02 0.000000000E+00       0       0
    1637 9.340000000E-02-2.475000000E-02 0.000000000E+00       0       0
    1638 9.340000000E-02-2.656250000E-02 0.000000000E+00       0       0
    1639 9.340000000E-02-2.837500000E-02 0.000000000E+00       0       0
    1640 9.340000000E-02-3.018750000E-02 0.000000000E+00       0       0
    1641 9.588000000E-02-1.931250000E-02 0.000000000E+00       0       0
    1642 9.588000000E-02-2.112500000E-02 0.000000000E+00       0       0
    1643 9.588000000E-02-2.293750000E-02 0.000000000E+00       0       0
    1644 9.588000000E-02-2.475000000E-02 0.000000000E+00       0       0
    1645 9.588000000E-02-2.656250000E-02 0.000000000E+00       0       0
    1646 9.588000000E-02-2.837500000E-02 0.000000000E+00       0       0
    1647 9.588000000E-02-3.018750000E-02 0.000000000E+00       0       0
    1648 9.836000000E-02-1.931250000E-02 0.000000000E+00       0       0
    1649 9.836000000E-02-2.112500000E-02 0.000000000E+00       0       0
    1650 9.836000000E-02-2.293750000E-02 0.000000000E+00       0       0
    1651 9.836000000E-02-2.475000000E-02 0.000000000E+00       0       0
    1652 9.836000000E-02-2.656250000E-02 0.000000000E+00       0       0
    1653 9.836000000E-02-2.837500000E-02 0.000000000E+00       0       0
    1654 9.836000000E-02-3.018750000E-02 0.000000000E+00       0       0
    1655 1.008400000E-01-1.931250000E-02 0.000000000E+00       0       0
    1656 1.008400000E-01-2.112500000E-02 0.000000000E+00       0       0
    1657 1.008400000E-01-2.293750000E-02 0.000000000E+00       0       0
    1658 1.008400000E-01-2.475000000E-02 0.000000000E+00       0       0
    1659 1.008400000E-01-2.656250000E-02 0.000000000E+00       0       0
    1660 1.008400000E-01-2.837500000E-02 0.000000000E+00       0       0
    1661 1.008400000E-01-3.018750000E-02 0.000000000E+00       0       0
    1662 1.033200000E-01-1.931250000E-02 0.000000000E+00       0       0
    1663 1.033200000E-01-2.112500000E-02 0.000000000E+00       0       0
    1664 1.033200000E-01-2.293750000E-02 0.000000000E+00       0       0
    1665 1.033200000E-01-2.475000000E-02 0.000000000E+00       0       0
    1666 1.033200000E-01-2.656250000E-02 0.000000000E+00       0       0
    1667 1.033200000E-01-2.837500000E-02 0.000000000E+00       0       0
    1668 1.033200000E-01-3.018750000E-02 0.000000000E+00       0       0
    1669 1.058000000E-01-1.931250000E-02 0.000000000E+00       0       0
    1670 1.058000000E-01-2.112500000E-02 0.000000000E+00       0       0
    1671 1.058000000E-01-2.293750000E-02 0.000000000E+00       0       0
    1672 1.058000000E-01-2.475000000E-02 0.000000000E+00       0       0
    1673 1.058000000E-01-2.656250000E-02 0.000000000E+00       0       0
    1674 1.058000000E-01-2.837500000E-02 0.000000000E+00       0       0
    1675 1.058000000E-01-3.018750000E-02 0.000000000E+00       0       0
    1676 1.082800000E-01-1.931250000E-02 0.000000000E+00       0       0
    1677 1.082800000E-01-2.112500000E-02 0.000000000E+00       0       0
    1678 1.082800000E-01-2.293750000E-02 0.000000000E+00       0       0
    1679 1.082800000E-01-2.475000000E-02 0.000000000E+00       0       0
    1680 1.082800000E-01-2.656250000E-02 0.000000000E+00       0       0
    1681 1.082800000E-01-2.837500000E-02 0.000000000E+00       0       0
    1682 1.082800000E-01-3.018750000E-02 0.000000000E+00       0       0
    1683 1.107600000E-01-1.931250000E-02 0.000000000E+00       0       0
    1684 1.107600000E-01-2.112500000E-02 0.000000000E+00       0       0
    1685 1.107600000E-01-2.293750000E-02 0.000000000E+00       0       0
    1686 1.107600000E-01-2.475000000E-02 0.000000000E+00       0       0
    1687 1.107600000E-01-2.656250000E-02 0.000000000E+00       0       0
    1688 1.107600000E-01-2.837500000E-02 0.000000000E+00       0       0
    1689 1.107600000E-01-3.018750000E-02 0.000000000E+00       0       0
    1690 1.132400000E-01-1.931250000E-02 0.000000000E+00       0       0
    1691 1.132400000E-01-2.112500000E-02 0.000000000E+00       0       0
    1692 1.132400000E-01-2.293750000E-02 0.000000000E+00       0       0
    1693 1.132400000E-01-2.475000000E-02 0.000000000E+00       0       0
    1694 1.132400000E-01-2.656250000E-02 0.000000000E+00       0       0
    1695 1.132400000E-01-2.837500000E-02 0.000000000E+00       0       0
    1696 1.132400000E-01-3.018750000E-02 0.000000000E+00       0       0
    1697 1.157200000E-01-1.931250000E-02 0.000000000E+00       0       0
    1698 1.157200000E-01-2.112500000E-02 0.000000000E+00       0       0
    1699 1.157200000E-01-2.293750000E-02 0.000000000E+00       0       0
    1700 1.157200000E-01-2.475000000E-02 0.000000000E+00       0       0
    1701 1.157200000E-01-2.656250000E-02 0.000000000E+00       0       0
    1702 1.157200000E-01-2.837500000E-02 0.000000000E+00       0       0
    1703 1.157200000E-01-3.018750000E-02 0.000000000E+00       0       0
    1704 1.182000000E-01-1.931250000E-02 0.000000000E+00       0       0
    1705 1.182000000E-01-2.112500000E-02 0.000000000E+00       0       0
    1706 1.182000000E-01-2.293750000E-02 0.000000000E+00       0       0
    1707 1.182000000E-01-2.475000000E-02 0.000000000E+00       0       0
    1708 1.182000000E-01-2.656250000E-02 0.000000000E+00       0       0
    1709 1.182000000E-01-2.837500000E-02 0.000000000E+00       0       0
    1710 1.182000000E-01-3.018750000E-02 0.000000000E+00       0       0
    1711 1.206800000E-01-1.931250000E-02 0.000000000E+00       0       0
    1712 1.206800000E-01-2.112500000E-02 0.000000000E+00       0       0
    1713 1.206800000E-01-2.293750000E-02 0.000000000E+00       0       0
    1714 1.206800000E-01-2.475000000E-02 0.000000000E+00       0       0
    1715 1.206800000E-01-2.656250000E-02 0.000000000E+00       0       0
    1716 1.206800000E-01-2.837500000E-02 0.000000000E+00       0       0
    1717 1.206800000E-01-3.018750000E-02 0.000000000E+00       0       0
    1718 1.231600000E-01-1.931250000E-02 0.000000000E+00       0       0
    1719 1.231600000E-01-2.112500000E-02 0.000000000E+00       0       0
    1720 1.231600000E-01-2.293750000E-02 0.000000000E+00       0       0
    1721 1.231600000E-01-2.475000000E-02 0.000000000E+00       0       0
    1722 1.231600000E-01-2.656250000E-02 0.000000000E+00       0       0
    1723 1.231600000E-01-2.837500000E-02 0.000000000E+00       0       0
    1724 1.231600000E-01-3.018750000E-02 0.000000000E+00       0       0
    1725 1.256400000E-01-1.931250000E-02 0.000000000E+00       0       0
    1726 1.256400000E-01-2.112500000E-02 0.000000000E+00       0       0
    1727 1.256400000E-01-2.293750000E-02 0.000000000E+00       0       0
    1728 1.256400000E-01-2.475000000E-02 0.000000000E+00       0       0
    1729 1.256400000E-01-2.656250000E-02 0.000000000E+00       0       0
    1730 1.256400000E-01-2.837500000E-02 0.000000000E+00       0       0
    1731 1.256400000E-01-3.018750000E-02 0.000000000E+00       0       0
    1732 1.281200000E-01-1.931250000E-02 0.000000000E+00       0       0
    1733 1.281200000E-01-2.112500000E-02 0.000000000E+00       0       0
    1734 1.281200000E-01-2.293750000E-02 0.000000000E+00       0       0
    1735 1.281200000E-01-2.475000000E-02 0.000000000E+00       0       0
    1736 1.281200000E-01-2.656250000E-02 0.000000000E+00       0       0
    1737 1.281200000E-01-2.837500000E-02 0.000000000E+00       0       0
    1738 1.281200000E-01-3.018750000E-02 0.000000000E+00       0       0
    1739 1.306000000E-01-1.931250000E-02 0.000000000E+00       0       0
    1740 1.306000000E-01-2.112500000E-02 0.000000000E+00       0       0
    1741 1.306000000E-01-2.293750000E-02 0.000000000E+00       0       0
    1742 1.306000000E-01-2.475000000E-02 0.000000000E+00       0       0
    1743 1.306000000E-01-2.656250000E-02 0.000000000E+00       0       0
    1744 1.306000000E-01-2.837500000E-02 0.000000000E+00       0       0
    1745 1.306000000E-01-3.018750000E-02 0.000000000E+00       0       0
    1746 1.330800000E-01-1.931250000E-02 0.000000000E+00       0       0
    1747 1.330800000E-01-2.112500000E-02 0.000000000E+00       0       0
    1748 1.330800000E-01-2.293750000E-02 0.000000000E+00       0       0
    1749 1.330800000E-01-2.475000000E-02 0.000000000E+00       0       0
    1750 1.330800000E-01-2.656250000E-02 0.000000000E+00       0       0
    1751 1.330800000E-01-2.837500000E-02 0.000000000E+00       0       0
    1752 1.330800000E-01-3.018750000E-02 0.000000000E+00       0       0
    1753 1.355600000E-01-1.931250000E-02 0.000000000E+00       0       0
    1754 1.355600000E-01-2.112500000E-02 0.000000000E+00       0       0
    1755 1.355600000E-01-2.293750000E-02 0.000000000E+00       0       0
    1756 1.355600000E-01-2.475000000E-02 0.000000000E+00       0       0
    1757 1.355600000E-01-2.656250000E-02 0.000000000E+00       0       0
    1758 1.355600000E-01-2.837500000E-02 0.000000000E+00       0       0
    1759 1.355600000E-01-3.018750000E-02 0.000000000E+00       0       0
    1760 1.380400000E-01-1.931250000E-02 0.000000000E+00       0       0
    1761 1.380400000E-01-2.112500000E-02 0.000000000E+00       0       0
    1762 1.380400000E-01-2.293750000E-02 0.000000000E+00       0       0
    1763 1.380400000E-01-2.475000000E-02 0.000000000E+00       0       0
    1764 1.380400000E-01-2.656250000E-02 0.000000000E+00       0       0
    1765 1.380400000E-01-2.837500000E-02 0.000000000E+00       0       0
    1766 1.380400000E-01-3.018750000E-02 0.000000000E+00       0       0
    1767 1.405200000E-01-1.931250000E-02 0.000000000E+00       0       0
    1768 1.405200000E-01-2.112500000E-02 0.000000000E+00       0       0
    1769 1.405200000E-01-2.293750000E-02 0.000000000E+00       0       0
    1770 1.405200000E-01-2.475000000E-02 0.000000000E+00       0       0
    1771 1.405200000E-01-2.656250000E-02 0.000000000E+00       0       0
    1772 1.405200000E-01-2.837500000E-02 0.000000000E+00       0       0
    1773 1.405200000E-01-3.018750000E-02 0.000000000E+00       0       0
$
$
$$$$$$$$$$$$$$$$$$$$$$$$$$$$$$$$$$$$$$$$$$$$$$$$$$$$$$$$$$$$$$$$$$$$$$$$$$$$$$$$
$                             SECTION DEFINITIONS                              $
$$$$$$$$$$$$$$$$$$$$$$$$$$$$$$$$$$$$$$$$$$$$$$$$$$$$$$$$$$$$$$$$$$$$$$$$$$$$$$$$
$
*SECTION_SHELL
         1        12    1.0000       1.0       0.0       0.0         0         1
  0.00      0.00      0.00      0.00      0.00    
$
$
$$$$$$$$$$$$$$$$$$$$$$$$$$$$$$$$$$$$$$$$$$$$$$$$$$$$$$$$$$$$$$$$$$$$$$$$$$$$$$$$
$                             MATERIAL DEFINITIONS                             $
$$$$$$$$$$$$$$$$$$$$$$$$$$$$$$$$$$$$$$$$$$$$$$$$$$$$$$$$$$$$$$$$$$$$$$$$$$$$$$$$
$
*MAT_ELASTIC
         1 0.780E+04 0.200E+12  0.300000       0.0       0.0       0.0
*MAT_ELASTIC
         2 0.780E+04 0.200E+12  0.300000       0.0       0.0       0.0
$
$
$
$$$$$$$$$$$$$$$$$$$$$$$$$$$$$$$$$$$$$$$$$$$$$$$$$$$$$$$$$$$$$$$$$$$$$$$$$$$$$$$$
$                              PARTS DEFINITIONS                               $
$$$$$$$$$$$$$$$$$$$$$$$$$$$$$$$$$$$$$$$$$$$$$$$$$$$$$$$$$$$$$$$$$$$$$$$$$$$$$$$$
$
$
*PART
Part          1 for Mat         1 and Elem Type         1
         1         1         1         0         0         0         0
$
*PART
Part          2 for Mat         2 and Elem Type         1
         2         1         2         0         0         0         0
$
$
$$$$$$$$$$$$$$$$$$$$$$$$$$$$$$$$$$$$$$$$$$$$$$$$$$$$$$$$$$$$$$$$$$$$$$$$$$$$$$$$
$                             ELEMENT DEFINITIONS                              $
$$$$$$$$$$$$$$$$$$$$$$$$$$$$$$$$$$$$$$$$$$$$$$$$$$$$$$$$$$$$$$$$$$$$$$$$$$$$$$$$
$
*ELEMENT_SHELL
       1       1     558     557     196     195
       2       1     529     558     195     992
       3       1     689     992     195     202
       4       1     203     202     195     196
       5       1     557     688     203     196
       6       1     768     641     204     197
       7       1     768     197     783     651
       8       1     783     197     781     782
       9       1     197     204     780     781
      10       1    1068    1058     641     640
      11       1    1058     650     204     641
      12       1    1137    1092     616     745
      13       1    1137     745     614    1094
      14       1     614     613     206    1094
      15       1     206     613     199     198
      16       1     206     198     537     213
      17       1     741     537     198     200
      18       1     199     201     200     198
      19       1     199     613     742     201
      20       1     741     200     896     895
      21       1     201     951     896     200
      22       1     742     897     951     201
      23       1     689     202     828     829
      24       1     203     955     828     202
      25       1     688     827     955     203
      26       1     204     650     779     780
      27       1     488     326    1253     298
      28       1     298     329     407     488
      29       1     322     401    1255     323
      30       1     401    1250    1256    1255
      31       1    1273     319     353    1270
      32       1    1144     353     319     397
      33       1    1270     277    1295    1273
      34       1    1296     280     292     256
      35       1     225    1305    1296     256
      36       1     210     285     207     205
      37       1     205     262     284     210
      38       1     260     259     262     205
      39       1     205     207     283     260
      40       1     207     285     298    1253
      41       1     329     330    1245     407
      42       1     353     317    1259    1270
      43       1    1006    1003     538     539
      44       1    1006    1066     532    1003
      45       1     206     213     484    1094
      46       1     612     537     741     967
      47       1     612    1043     213     537
      48       1     283     207    1253    1252
      49       1    1283     263     243     208
      50       1     208    1281    1282    1283
      51       1     243    1280    1281     208
      52       1    1290     266     267     209
      53       1    1291     275    1290     209
      54       1    1291     209     267     268
      55       1     284     297     288     210
      56       1     285     210     288     293
      57       1    1245    1249    1228     211
      58       1    1245     211    1195     407
      59       1     211     331     408    1195
      60       1     211    1228     310     331
      61       1     514    1098    1064     212
      62       1     429     514     212     526
      63       1     526     212    1064    1065
      64       1     485     484     213    1043
      65       1     235     236     221     277
      66       1     275     235    1259    1234
      67       1     235     277    1270    1259
      68       1     221     222    1295     277
      69       1     386    1197     464    1157
      70       1     464    1197     462     463
      71       1    1295     222     237    1272
      72       1     223     237     222     219
      73       1    1295    1272     291    1273
      74       1     350    1197     386     351
      75       1     350     315     385    1197
      76       1     349     315     350    1200
      77       1     233    1305     225    1302
      78       1     247     236     235     246
      79       1    1201    1246    1274     214
      80       1    1182    1201     214    1181
      81       1     214     390     389    1181
      82       1     214    1274     290     390
      83       1     228     220    1304     215
      84       1     228     215     250    1293
      85       1     215    1299    1292     250
      86       1    1304     233    1299     215
      87       1    1300     224    1301     216
      88       1    1300     216     255     238
      89       1     216    1301     239     255
      90       1     225     239    1301    1302
      91       1     233    1304     226    1305
      92       1     226     257    1296    1305
      93       1     220     240     226    1304
      94       1     220     218    1298     240
      95       1     218     241     242    1298
      96       1     241    1303     259     242
      97       1    1303    1297     262     259
      98       1     241     253    1297    1303
      99       1     218     227     253     241
     100       1     220     228     227     218
     101       1    1302     232    1299     233
     102       1    1302    1301     224     232
     103       1     224    1300     217     232
     104       1    1300     238     223     217
     105       1     223     219     231     217
     106       1     217     231     249     232
     107       1     232     249    1292    1299
     108       1     228    1293     234     227
     109       1     227     234     252     253
     110       1     240    1294     257     226
     111       1    1298     258    1294     240
     112       1     242     261     258    1298
     113       1     259     260     261     242
     114       1     253     252     274    1297
     115       1    1297     274     284     262
     116       1     256     279     239     225
     117       1     222     221     229     219
     118       1     221     236     247     229
     119       1     257    1289     280    1296
     120       1     238     254     237     223
     121       1     255     278     254     238
     122       1     239     279     278     255
     123       1     235     275    1291     246
     124       1     292    1230     279     256
     125       1    1289    1256     292     280
     126       1    1294     281    1289     257
     127       1     258     282     281    1294
     128       1     261    1288     282     258
     129       1     260     283    1288     261
     130       1     288     307     289     293
     131       1     297    1235     307     288
     132       1     274    1287     297     284
     133       1     252    1286    1287     274
     134       1     234     251    1286     252
     135       1    1293     273     251     234
     136       1     250     272     273    1293
     137       1    1292    1285     272     250
     138       1     249     271    1285    1292
     139       1     231    1284     271     249
     140       1     219     230    1284     231
     141       1     229     248     230     219
     142       1     247     270     248     229
     143       1     246     269     270     247
     144       1    1291     268     269     246
     145       1     275     276     245    1290
     146       1     245     265     266    1290
     147       1     276    1279     244     245
     148       1     244     264     265     245
     149       1    1279    1280     243     244
     150       1     243     263     264     244
     151       1     293     329     298     285
     152       1     289     330     329     293
     153       1     289     308     294     330
     154       1     307    1233     308     289
     155       1     254    1257    1272     237
     156       1     278    1229    1257     254
     157       1     279    1230    1229     278
     158       1     281    1255    1256    1289
     159       1     282    1231    1255     281
     160       1    1288    1254    1231     282
     161       1     283    1252    1254    1288
     162       1    1256    1250    1230     292
     163       1    1287    1236    1235     297
     164       1    1286    1237    1236    1287
     165       1     251    1275    1237    1286
     166       1     273    1238    1275     251
     167       1     272    1239    1238     273
     168       1    1285    1240    1239     272
     169       1     271    1241    1240    1285
     170       1     271    1284    1264    1241
     171       1     230    1276    1264    1284
     172       1     248    1277    1276     230
     173       1     270    1271    1277     248
     174       1     269    1265    1271     270
     175       1     268    1242    1265     269
     176       1     267    1266    1242     268
     177       1     266    1267    1266     267
     178       1     265    1268    1267     266
     179       1     264    1269    1268     265
     180       1     263    1243    1269     264
     181       1    1283    1244    1243     263
     182       1    1282    1246    1244    1283
     183       1    1281    1262    1263    1282
     184       1    1282    1263    1274    1246
     185       1    1280    1261    1262    1281
     186       1    1279    1260    1261    1280
     187       1     276    1258    1260    1279
     188       1     275    1234    1258     276
     189       1     307    1235    1248    1233
     190       1     294    1249    1245     330
     191       1     308    1232    1278     294
     192       1     308    1233    1247    1232
     193       1    1278    1251    1249     294
     194       1    1278    1232     366    1251
     195       1    1257     320     291    1272
     196       1    1229     321     320    1257
     197       1    1230    1250     321    1229
     198       1    1231     324     323    1255
     199       1    1254     325     324    1231
     200       1    1252     327     325    1254
     201       1    1253     326     327    1252
     202       1    1234     318    1209    1258
     203       1    1258    1209    1210    1260
     204       1    1260    1210    1211    1261
     205       1    1261    1211    1212    1262
     206       1    1262    1212    1213    1263
     207       1    1263    1213     290    1274
     208       1    1251     309    1228    1249
     209       1     309     367     310    1228
     210       1     366    1196     309    1251
     211       1    1247     452     366    1232
     212       1    1248     451    1247    1233
     213       1    1259     317     318    1234
     214       1    1236     434    1248    1235
     215       1    1237    1208     434    1236
     216       1    1275     287    1208    1237
     217       1    1238     306     287    1275
     218       1    1239     305     306    1238
     219       1    1240    1207     305    1239
     220       1    1241    1206    1207    1240
     221       1    1264    1205    1206    1241
     222       1    1276     286    1205    1264
     223       1    1277    1204     286    1276
     224       1    1271     359    1204    1277
     225       1    1265     296     359    1271
     226       1    1242     304     296    1265
     227       1    1266     302     304    1242
     228       1    1267    1203     302    1266
     229       1    1268     301    1203    1267
     230       1    1269     300     301    1268
     231       1    1243     299     300    1269
     232       1    1244    1202     299    1243
     233       1    1246    1201    1202    1244
     234       1    1214     402     322     322
     235       1     322     323    1191    1214
     236       1     291     398     319    1273
     237       1     320     399     398     291
     238       1     321     400     399     320
     239       1    1250    1199     400     321
     240       1     401    1198    1199    1250
     241       1     322     402    1198     401
     242       1     310     311     332     331
     243       1     310     367     368     311
     244       1     311     312     333     332
     245       1     311     368     369     312
     246       1     312    1227     334     333
     247       1     312     369     370    1227
     248       1    1227    1226     335     334
     249       1    1227     370     371    1226
     250       1    1226    1225     336     335
     251       1    1226     371     372    1225
     252       1    1225    1224     337     336
     253       1    1225     372     373    1224
     254       1    1224    1223     338     337
     255       1    1224     373     374    1223
     256       1    1223    1222     339     338
     257       1    1223     374     375    1222
     258       1    1222    1221     340     339
     259       1    1222     375     376    1221
     260       1    1221    1220     341     340
     261       1    1221     376     377    1220
     262       1    1220    1219     342     341
     263       1    1220     377     378    1219
     264       1    1219    1218     343     342
     265       1    1219     378     379    1218
     266       1    1218    1217     344     343
     267       1    1218     379     380    1217
     268       1    1217    1216     345     344
     269       1    1217     380     381    1216
     270       1    1216     313     346     345
     271       1    1216     381     382     313
     272       1     313     314     347     346
     273       1     313     382     383     314
     274       1     314    1215     348     347
     275       1     314     383     384    1215
     276       1    1215     315     349     348
     277       1    1215     384     385     315
     278       1    1191     481     402    1214
     279       1    1196    1167     367     309
     280       1     452    1156    1196     366
     281       1     451    1173     452    1247
     282       1    1213     391     390     290
     283       1    1212     392     391    1213
     284       1    1211     393     392    1212
     285       1    1210     394     393    1211
     286       1    1209     395     394    1210
     287       1     318    1176     395    1209
     288       1     317     396    1176     318
     289       1     434     522     451    1248
     290       1    1208     365     522     434
     291       1     287    1189     365    1208
     292       1     306    1188    1189     287
     293       1     305     363    1188     306
     294       1    1207    1187     363     305
     295       1    1206    1186    1187    1207
     296       1    1205     362    1186    1206
     297       1     286     361     362    1205
     298       1    1204     360     361     286
     299       1     359     447     360    1204
     300       1     296    1185     447     359
     301       1     304     303    1185     296
     302       1     302     357     303     304
     303       1    1203     356     357     302
     304       1     301     355     356    1203
     305       1     300     354     355     301
     306       1     299    1184     354     300
     307       1    1202    1183    1184     299
     308       1    1201    1182    1183    1202
     309       1     324    1190    1191     323
     310       1     325     403    1190     324
     311       1     327     405     403     325
     312       1     326     404     405     327
     313       1     488     525     404     326
     314       1    1195     489     488     407
     315       1     332     409     408     331
     316       1     333     410     409     332
     317       1     334     411     410     333
     318       1     335     412     411     334
     319       1     336     413     412     335
     320       1     337     414     413     336
     321       1     338     415     414     337
     322       1     339     416     415     338
     323       1     340     417     416     339
     324       1     341     418     417     340
     325       1     342     419     418     341
     326       1     343     420     419     342
     327       1     344     421     420     343
     328       1     345     422     421     344
     329       1     346     423     422     345
     330       1     347     424     423     346
     331       1     348     425     424     347
     332       1     349     426     425     348
     333       1    1200     427     426     349
     334       1     350     428     427    1200
     335       1     351    1194     428     350
     336       1     386     352     295     351
     337       1     295    1193    1194     351
     338       1     295     433    1192    1193
     339       1     352     432     433     295
     340       1     386     387     316     352
     341       1     316     431     432     352
     342       1     316     430    1179     431
     343       1     387    1178     430     316
     344       1     398     477     397     319
     345       1     399     478     477     398
     346       1     400     479     478     399
     347       1    1199     480     479     400
     348       1    1198    1153     480    1199
     349       1     402     481    1153    1198
     350       1     367    1167     453     368
     351       1     368     453    1166     369
     352       1     369    1166     454     370
     353       1     370     454    1165     371
     354       1     371    1165     455     372
     355       1     372     455    1164     373
     356       1     373    1164     456     374
     357       1     374     456    1163     375
     358       1     375    1163     457     376
     359       1     376     457    1162     377
     360       1     377    1162     458     378
     361       1     378     458    1161     379
     362       1     379    1161     459     380
     363       1     380     459    1160     381
     364       1     381    1160     460     382
     365       1     382     460    1159     383
     366       1     383    1159     461     384
     367       1     384     461    1158     385
     368       1     385    1158     462    1197
     369       1     386    1157     465     387
     370       1     387     465     466    1178
     371       1     432     517    1154     433
     372       1     433    1154     518    1192
     373       1    1173    1113    1156     452
     374       1     353    1139     396     317
     375       1    1156    1112    1167    1196
     376       1     389     388    1180    1181
     377       1     388     435    1177    1180
     378       1     435     524     520    1177
     379       1     524     470     527     520
     380       1     470    1174    1175     527
     381       1    1174     514     429    1175
     382       1     429     436    1134    1175
     383       1     526     513     436     429
     384       1     405     487     328     403
     385       1     404     486     487     405
     386       1     489    1091     525     488
     387       1     408     490     489    1195
     388       1     409     491     490     408
     389       1     410     492     491     409
     390       1     411     493     492     410
     391       1     412     494     493     411
     392       1     413     495     494     412
     393       1     414     496     495     413
     394       1     415     497     496     414
     395       1     416     498     497     415
     396       1     417     499     498     416
     397       1     418     500     499     417
     398       1     419     501     500     418
     399       1     420     502     501     419
     400       1     421     503     502     420
     401       1     422     504     503     421
     402       1     423     505     504     422
     403       1     424     506     505     423
     404       1     425     507     506     424
     405       1     426     508     507     425
     406       1     427     509     508     426
     407       1     428     510     509     427
     408       1    1194     511     510     428
     409       1    1193     512     511    1194
     410       1    1192    1155     512    1193
     411       1     518     519    1155    1192
     412       1    1190     482     481    1191
     413       1     403     483     482    1190
     414       1     328     485     483     403
     415       1     328     406     484     485
     416       1     487    1044     406     328
     417       1     525    1057     486     404
     418       1     470     531    1099    1174
     419       1     524     523     531     470
     420       1     435    1168     523     524
     421       1     388     471    1168     435
     422       1     389    1169     471     388
     423       1     390     472    1169     389
     424       1     391     473     472     390
     425       1     392    1170     473     391
     426       1     393     474    1170     392
     427       1     394    1171     474     393
     428       1     395     475    1171     394
     429       1    1176     476     475     395
     430       1     522     530    1173     451
     431       1     365     450     530     522
     432       1    1189     364     450     365
     433       1    1189    1152     448     364
     434       1    1188    1151    1152    1189
     435       1     363    1150    1151    1188
     436       1    1187    1149    1150     363
     437       1    1186    1148    1149    1187
     438       1     362    1147    1148    1186
     439       1     361    1146    1147     362
     440       1     360    1145    1146     361
     441       1     447     528    1145     360
     442       1    1185    1143     528     447
     443       1     303     358    1143    1185
     444       1     357     446     358     303
     445       1     356     445     446     357
     446       1     355     444     445     356
     447       1     354     443     444     355
     448       1    1184     442     443     354
     449       1    1183     441     442    1184
     450       1    1182     440     441    1183
     451       1    1181     439     440    1182
     452       1    1180     438     439    1181
     453       1    1177     437     438    1180
     454       1     431     516     517     432
     455       1    1179     515     516     431
     456       1     430     469     515    1179
     457       1    1178     468     469     430
     458       1     466     467     468    1178
     459       1     520     521     437    1177
     460       1     520     527    1005     521
     461       1     396    1172     476    1176
     462       1    1175    1134    1005     527
     463       1    1174    1099    1098     514
     464       1     448     449    1141     364
     465       1     364    1141    1114     450
     466       1     530    1053    1113    1173
     467       1     450    1114    1053     530
     468       1     396    1139    1096    1172
     469       1    1172    1096    1023     476
     470       1     476    1023    1097     475
     471       1     475    1097    1024    1171
     472       1    1171    1024    1025     474
     473       1     474    1025    1026    1170
     474       1    1170    1026    1027     473
     475       1     473    1027    1028     472
     476       1     472    1028    1029    1169
     477       1    1169    1029    1030     471
     478       1     471    1030    1031    1168
     479       1    1168    1031    1032     523
     480       1     523    1032    1055     531
     481       1    1167    1112    1111     453
     482       1     453    1111    1007    1166
     483       1    1166    1007    1110     454
     484       1     454    1110    1008    1165
     485       1    1165    1008    1009     455
     486       1     455    1009    1010    1164
     487       1    1164    1010    1109     456
     488       1     456    1109    1011    1163
     489       1    1163    1011    1108     457
     490       1     457    1108    1012    1162
     491       1    1162    1012    1107     458
     492       1     458    1107    1013    1161
     493       1    1161    1013    1014     459
     494       1     459    1014    1015    1160
     495       1    1160    1015    1016     460
     496       1     460    1016    1017    1159
     497       1    1159    1017    1018     461
     498       1     461    1018    1019    1158
     499       1    1158    1019    1020     462
     500       1     462    1020    1106     463
     501       1     463    1106    1021     464
     502       1     464    1021    1105    1157
     503       1    1157    1105    1022     465
     504       1    1022    1104     466     465
     505       1     466    1104    1140     467
     506       1     446    1127    1126     358
     507       1     445    1128    1127     446
     508       1     444    1129    1128     445
     509       1     443    1130    1129     444
     510       1     442    1131    1130     443
     511       1     441    1132    1131     442
     512       1     440    1045    1132     441
     513       1     439    1046    1045     440
     514       1     438    1047    1046     439
     515       1     437    1048    1047     438
     516       1     521    1133    1048     437
     517       1    1005    1056    1133     521
     518       1     436    1135    1052    1134
     519       1     513    1136    1135     436
     520       1     526    1065    1066     513
     521       1    1066    1006    1136     513
     522       1    1113     561    1112    1156
     523       1     490    1090    1091     489
     524       1     491    1089    1090     490
     525       1     492    1088    1089     491
     526       1     493    1087    1088     492
     527       1     494    1086    1087     493
     528       1     495    1085    1086     494
     529       1     496    1084    1085     495
     530       1     497    1083    1084     496
     531       1     498    1082    1083     497
     532       1     499    1081    1082     498
     533       1     500    1080    1081     499
     534       1     501    1079    1080     500
     535       1     502    1078    1079     501
     536       1     503    1077    1078     502
     537       1     504    1076    1077     503
     538       1     505    1075    1076     504
     539       1     506    1074    1075     505
     540       1     507    1073    1074     506
     541       1     508    1072    1073     507
     542       1     509    1071    1072     508
     543       1     510    1070    1071     509
     544       1     511    1069    1070     510
     545       1     512    1033    1069     511
     546       1    1155    1067    1033     512
     547       1     519    1068    1067    1155
     548       1     519    1059    1058    1068
     549       1     518    1060    1059     519
     550       1    1154    1061    1060     518
     551       1     517    1062    1061    1154
     552       1     516    1063    1062     517
     553       1     515    1100    1063     516
     554       1     469    1101    1100     515
     555       1     468    1102    1101     469
     556       1     467    1103    1102     468
     557       1    1140     585    1103     467
     558       1    1055    1001    1099     531
     559       1     477    1035    1034     397
     560       1     478    1036    1035     477
     561       1     479    1037    1036     478
     562       1     480    1038    1037     479
     563       1    1153    1039    1038     480
     564       1     481    1040    1039    1153
     565       1     482    1041    1040     481
     566       1     483    1042    1041     482
     567       1     485    1043    1042     483
     568       1     406    1137    1094     484
     569       1    1044    1092    1137     406
     570       1    1091    1054    1057     525
     571       1    1144    1138    1139     353
     572       1    1034    1095    1144     397
     573       1     486    1093    1044     487
     574       1    1057     653    1093     486
     575       1     449    1142    1115    1141
     576       1     449    1050    1049    1142
     577       1     448    1116    1050     449
     578       1    1152    1117    1116     448
     579       1    1151    1118    1117    1152
     580       1    1150    1119    1118    1151
     581       1    1149    1120    1119    1150
     582       1    1148    1121    1120    1149
     583       1    1147    1122    1121    1148
     584       1    1146    1123    1122    1147
     585       1    1145    1124    1123    1146
     586       1     528    1051    1124    1145
     587       1    1143    1125    1051     528
     588       1    1126    1004    1143     358
     589       1    1134    1052    1056    1005
     590       1    1135     541     533    1052
     591       1    1136     540     541    1135
     592       1    1006     539     540    1136
     593       1    1112     561     562    1111
     594       1    1111     562     563    1007
     595       1    1007     563     564    1110
     596       1    1110     564     565    1008
     597       1    1008     565     566    1009
     598       1    1009     566     567    1010
     599       1    1010     567     568    1109
     600       1    1109     568     569    1011
     601       1    1011     569     570    1108
     602       1    1108     570     571    1012
     603       1    1012     571     572    1107
     604       1    1107     572     573    1013
     605       1    1013     573     574    1014
     606       1    1014     574     575    1015
     607       1    1015     575     576    1016
     608       1    1016     576     577    1017
     609       1    1017     577     578    1018
     610       1    1018     578     579    1019
     611       1    1019     579     580    1020
     612       1    1020     580     581    1106
     613       1    1106     581     582    1021
     614       1    1021     582     583    1105
     615       1    1105     583     584    1022
     616       1    1022     584    1002    1104
     617       1    1104    1002     585    1140
     618       1    1099    1001    1000    1098
     619       1    1098    1000     996    1064
     620       1    1064     996     645    1065
     621       1    1065     645     644    1066
     622       1    1066     644     643     532
     623       1     532     643     983    1003
     624       1    1139    1138     601    1096
     625       1    1096     601     600    1023
     626       1    1023     600     599    1097
     627       1    1097     599     598    1024
     628       1    1024     598     597    1025
     629       1    1025     597     596    1026
     630       1    1026     596     595    1027
     631       1    1027     595     594    1028
     632       1    1028     594     593    1029
     633       1    1029     593     592    1030
     634       1    1030     592     998    1031
     635       1    1031     998     997    1032
     636       1    1032     997     652    1055
     637       1    1141    1115     560    1114
     638       1    1053     693     561    1113
     639       1    1090     617    1054    1091
     640       1    1089     618     617    1090
     641       1    1088     619     618    1089
     642       1    1087     620     619    1088
     643       1    1086     621     620    1087
     644       1    1085     622     621    1086
     645       1    1084     623     622    1085
     646       1    1083     624     623    1084
     647       1    1082     625     624    1083
     648       1    1081     626     625    1082
     649       1    1080     627     626    1081
     650       1    1079     628     627    1080
     651       1    1078     629     628    1079
     652       1    1077     630     629    1078
     653       1    1076     631     630    1077
     654       1    1075     632     631    1076
     655       1    1074     633     632    1075
     656       1    1073     634     633    1074
     657       1    1072     635     634    1073
     658       1    1071     636     635    1072
     659       1    1070     637     636    1071
     660       1    1069     638     637    1070
     661       1    1033     639     638    1069
     662       1    1067     995     639    1033
     663       1    1068     640     995    1067
     664       1    1059     649     650    1058
     665       1    1060     648     649    1059
     666       1    1061     647     648    1060
     667       1    1062     646     647    1061
     668       1    1063     591     646    1062
     669       1    1100     590     591    1063
     670       1    1101     589     590    1100
     671       1    1102     588     589    1101
     672       1    1103     587     588    1102
     673       1     585     586     587    1103
     674       1    1049     558     529    1142
     675       1     529     559    1115    1142
     676       1     652     717    1001    1055
     677       1    1095     602    1138    1144
     678       1     999     602    1095    1095
     679       1    1034     603     999    1095
     680       1    1035     604     603    1034
     681       1    1036     605     604    1035
     682       1    1037     606     605    1036
     683       1    1038     607     606    1037
     684       1    1039     608     607    1038
     685       1    1040     609     608    1039
     686       1    1041     610     609    1040
     687       1    1042     611     610    1041
     688       1    1043     612     611    1042
     689       1     560     785    1053    1114
     690       1    1093     615    1092    1044
     691       1     653     789     615    1093
     692       1    1054     747     653    1057
     693       1    1004     553    1125    1143
     694       1    1126     994     553    1004
     695       1    1127     552     994    1126
     696       1    1128     551     552    1127
     697       1    1129     550     551    1128
     698       1    1130     549     550    1129
     699       1    1131     548     549    1130
     700       1    1132     547     548    1131
     701       1    1045     546     547    1132
     702       1    1046     545     546    1045
     703       1    1047     544     545    1046
     704       1    1048     543     544    1047
     705       1    1133     993     543    1048
     706       1    1056     661     993    1133
     707       1    1049     535     557     558
     708       1    1050     556     535    1049
     709       1    1116     991     556    1050
     710       1    1117     990     991    1116
     711       1    1118     989     990    1117
     712       1    1119     988     989    1118
     713       1    1120     987     988    1119
     714       1    1121     986     987    1120
     715       1    1122     985     986    1121
     716       1    1123     984     985    1122
     717       1    1124     555     984    1123
     718       1    1003     983     642     538
     719       1    1051     554     555    1124
     720       1    1051    1125     534     554
     721       1     561     693     981     562
     722       1     562     981     694     563
     723       1     563     694     980     564
     724       1     564     980     695     565
     725       1     565     695     979     566
     726       1     566     979     696     567
     727       1     567     696     978     568
     728       1     568     978     697     569
     729       1     569     697     977     570
     730       1     570     977     698     571
     731       1     571     698     976     572
     732       1     572     976     699     573
     733       1     573     699     975     574
     734       1     574     975     700     575
     735       1     575     700     974     576
     736       1     576     974     701     577
     737       1     577     701     973     578
     738       1     578     973     702     579
     739       1     579     702     972     580
     740       1     580     972     703     581
     741       1     581     703     971     582
     742       1     582     971     704     583
     743       1     583     704     970     584
     744       1     584     970     705    1002
     745       1    1002     705     706     585
     746       1     585     706     707     586
     747       1    1115     559     692     560
     748       1    1001     717     718    1000
     749       1    1000     718     716     996
     750       1     612     967     968     611
     751       1     611     968     740     610
     752       1     610     740     739     609
     753       1     609     739     738     608
     754       1     608     738     737     607
     755       1     607     737     736     606
     756       1     606     736     735     605
     757       1     605     735     734     604
     758       1     604     734     733     603
     759       1     603     733     732     999
     760       1     999     732     969     602
     761       1     602     969     536    1138
     762       1    1138     536     730     601
     763       1     601     730     729     600
     764       1     600     729     728     599
     765       1     599     728     727     598
     766       1     598     727     726     597
     767       1     597     726     725     596
     768       1     596     725     724     595
     769       1     595     724     723     594
     770       1     594     723     722     593
     771       1     593     722     721     592
     772       1     592     721     720     998
     773       1     998     720     719     997
     774       1     997     719     787     652
     775       1     787     871     717     652
     776       1     643     772     771     983
     777       1     644     773     772     643
     778       1     645     774     773     644
     779       1     996     775     774     645
     780       1     716     982     775     996
     781       1     785     834     693    1053
     782       1     649     778     779     650
     783       1     648     777     778     649
     784       1     647     776     777     648
     785       1     646     715     776     647
     786       1     591     714     715     646
     787       1     590     713     714     591
     788       1     589     712     713     590
     789       1     588     711     712     589
     790       1     587     710     711     588
     791       1     586     709     710     587
     792       1     707     708     709     586
     793       1     615     746     616    1092
     794       1     789     958     746     615
     795       1     614     743     742     613
     796       1     745     744     743     614
     797       1     692     954     785     560
     798       1     747     904     789     653
     799       1     617     748     747    1054
     800       1     618     749     748     617
     801       1     619     750     749     618
     802       1     620     751     750     619
     803       1     621     752     751     620
     804       1     622     753     752     621
     805       1     623     754     753     622
     806       1     624     755     754     623
     807       1     625     756     755     624
     808       1     626     757     756     625
     809       1     627     758     757     626
     810       1     628     759     758     627
     811       1     629     760     759     628
     812       1     630     761     760     629
     813       1     631     762     761     630
     814       1     632     763     762     631
     815       1     633     764     763     632
     816       1     634     765     764     633
     817       1     635     766     765     634
     818       1     636     767     766     635
     819       1     637     966     767     636
     820       1     638     965     966     637
     821       1     639     964     965     638
     822       1     995     963     964     639
     823       1     640     962     963     995
     824       1     641     768     962     640
     825       1     553     674     534    1125
     826       1     994     673     674     553
     827       1     552     672     673     994
     828       1     551     671     672     552
     829       1     550     670     671     551
     830       1     549     669     670     550
     831       1     548     668     669     549
     832       1     547     667     668     548
     833       1     546     666     667     547
     834       1     545     665     666     546
     835       1     544     664     665     545
     836       1     543     663     664     544
     837       1     993     662     663     543
     838       1     661     784     662     993
     839       1     992     691     559     529
     840       1     992     689     690     691
     841       1     535     687     688     557
     842       1     556     686     687     535
     843       1     991     685     686     556
     844       1     990     684     685     991
     845       1     989     683     684     990
     846       1     988     682     683     989
     847       1     987     681     682     988
     848       1     986     680     681     987
     849       1     985     679     680     986
     850       1     984     678     679     985
     851       1     555     677     678     984
     852       1    1052     660     661    1056
     853       1     533     659     660    1052
     854       1     983     771     770     642
     855       1     533     542     658     659
     856       1     541     657     542     533
     857       1     540     656     657     541
     858       1     539     655     656     540
     859       1     538     961     655     539
     860       1     642     654     961     538
     861       1     642     770     769     654
     862       1     554     676     677     555
     863       1     554     534     675     676
     864       1     717     871     870     718
     865       1     716     950     869     982
     866       1     718     870     950     716
     867       1     869     938     937     982
     868       1     982     937     936     775
     869       1     775     936     935     774
     870       1     774     935     934     773
     871       1     773     934     933     772
     872       1     772     933     949     771
     873       1     771     949     932     770
     874       1     693     834     835     981
     875       1     981     835     836     694
     876       1     694     836     837     980
     877       1     980     837     838     695
     878       1     695     838     839     979
     879       1     979     839     840     696
     880       1     696     840     841     978
     881       1     978     841     842     697
     882       1     697     842     843     977
     883       1     977     843     844     698
     884       1     698     844     845     976
     885       1     976     845     846     699
     886       1     699     846     847     975
     887       1     975     847     848     700
     888       1     700     848     849     974
     889       1     974     849     850     701
     890       1     701     850     851     973
     891       1     973     851     852     702
     892       1     702     852     853     972
     893       1     972     853     854     703
     894       1     703     854     855     971
     895       1     971     855     856     704
     896       1     704     856     857     970
     897       1     970     857     960     705
     898       1     705     960     858     706
     899       1     706     858     786     707
     900       1     707     786     859     708
     901       1     746     958     903     616
     902       1     616     903     902     745
     903       1     745     902     901     744
     904       1     954     158     834     785
     905       1     904      30     958     789
     906       1     719     872     788     787
     907       1     720     873     872     719
     908       1     721     874     873     720
     909       1     722     875     874     721
     910       1     723     876     875     722
     911       1     724     877     876     723
     912       1     725     878     877     724
     913       1     726     879     878     725
     914       1     727     880     879     726
     915       1     728     881     880     727
     916       1     729     882     881     728
     917       1     730     883     882     729
     918       1     536     731     883     730
     919       1     969     884     731     536
     920       1     732     957     884     969
     921       1     733     885     957     732
     922       1     734     886     885     733
     923       1     735     887     886     734
     924       1     736     888     887     735
     925       1     737     889     888     736
     926       1     738     890     889     737
     927       1     739     891     890     738
     928       1     740     892     891     739
     929       1     968     893     892     740
     930       1     967     894     893     968
     931       1     741     895     894     967
     932       1     743     898     897     742
     933       1     744     899     898     743
     934       1     901     900     899     744
     935       1     783     945     946     651
     936       1     782     944     945     783
     937       1     781     943     944     782
     938       1     780     942     943     781
     939       1     779     941     942     780
     940       1     778     940     941     779
     941       1     777     939     940     778
     942       1     776     868     939     777
     943       1     715     867     868     776
     944       1     714     866     867     715
     945       1     713     953     866     714
     946       1     712     865     953     713
     947       1     711     864     865     712
     948       1     710     863     864     711
     949       1     709     862     863     710
     950       1     708     861     862     709
     951       1     859     860     861     708
     952       1     748     959     904     747
     953       1     749     905     959     748
     954       1     750     906     905     749
     955       1     751     907     906     750
     956       1     752     908     907     751
     957       1     753     909     908     752
     958       1     754     910     909     753
     959       1     755     911     910     754
     960       1     756     912     911     755
     961       1     757     913     912     756
     962       1     758     914     913     757
     963       1     759     915     914     758
     964       1     760     916     915     759
     965       1     761     917     916     760
     966       1     762     918     917     761
     967       1     763     919     918     762
     968       1     764     920     919     763
     969       1     765     921     920     764
     970       1     766     922     921     765
     971       1     767     923     922     766
     972       1     966     924     923     767
     973       1     965     925     924     966
     974       1     964     926     925     965
     975       1     963     927     926     964
     976       1     962     928     927     963
     977       1     768     790     928     962
     978       1     651     929     790     768
     979       1     946     947     929     651
     980       1     559     833     954     692
     981       1     691     832     833     559
     982       1     690     831     832     691
     983       1     690     956     830     831
     984       1     689     829     956     690
     985       1     687     826     827     688
     986       1     686     825     826     687
     987       1     685     824     825     686
     988       1     684     823     824     685
     989       1     683     822     823     684
     990       1     682     821     822     683
     991       1     681     820     821     682
     992       1     680     819     820     681
     993       1     679     818     819     680
     994       1     678     817     818     679
     995       1     677     816     817     678
     996       1     676     815     816     677
     997       1     675     814     815     676
     998       1     674     813     675     534
     999       1     673     812     813     674
    1000       1     672     811     812     673
    1001       1     671     810     811     672
    1002       1     670     809     810     671
    1003       1     669     808     809     670
    1004       1     668     807     808     669
    1005       1     667     806     807     668
    1006       1     666     952     806     667
    1007       1     665     805     952     666
    1008       1     664     804     805     665
    1009       1     663     803     804     664
    1010       1     662     802     803     663
    1011       1     784     119     802     662
    1012       1     770     932     931     769
    1013       1     788      94     871     787
    1014       1     657     796     797     542
    1015       1     656     795     796     657
    1016       1     655     794     795     656
    1017       1     961     793     794     655
    1018       1     654     792     793     961
    1019       1     769     791     792     654
    1020       1     931     930     791     769
    1021       1     660     801     784     661
    1022       1     542     797     948     658
    1023       1     659     800     801     660
    1024       1     658     799     800     659
    1025       1     658     948     798     799
    1026       1     834     158     164     835
    1027       1     835     164     165     836
    1028       1     836     165     166     837
    1029       1     837     166     167     838
    1030       1     838     167     168     839
    1031       1     839     168     169     840
    1032       1     840     169     170     841
    1033       1     841     170     171     842
    1034       1     842     171     172     843
    1035       1     843     172     173     844
    1036       1     844     173     174     845
    1037       1     845     174     175     846
    1038       1     846     175     176     847
    1039       1     847     176     177     848
    1040       1     848     177     178     849
    1041       1     849     178     179     850
    1042       1     850     179     180     851
    1043       1     851     180     181     852
    1044       1     852     181     182     853
    1045       1     853     182     183     854
    1046       1     854     183     184     855
    1047       1     855     184     185     856
    1048       1     856     185     186     857
    1049       1     857     186     187     960
    1050       1     858     163     191     786
    1051       1     960     187     163     858
    1052       1     790      22      28     928
    1053       1     928      28      54     927
    1054       1     927      54      53     926
    1055       1     926      53      52     925
    1056       1     925      52      51     924
    1057       1     924      51      50     923
    1058       1     923      50      49     922
    1059       1     922      49      48     921
    1060       1     921      48      47     920
    1061       1     920      47      46     919
    1062       1     919      46      45     918
    1063       1     918      45      44     917
    1064       1     917      44      43     916
    1065       1     916      43      42     915
    1066       1     915      42      41     914
    1067       1     914      41      40     913
    1068       1     913      40      39     912
    1069       1     912      39      38     911
    1070       1     911      38      37     910
    1071       1     910      37      36     909
    1072       1     909      36      35     908
    1073       1     908      35      34     907
    1074       1     907      34      33     906
    1075       1     906      33      32     905
    1076       1     905      32      31     959
    1077       1     959      31      30     904
    1078       1     958      30      59     903
    1079       1     903      59      58     902
    1080       1     902      58      57     901
    1081       1     901      57      56     900
    1082       1     786     191     193     859
    1083       1     859     193     194     860
    1084       1     957      78      77     884
    1085       1     885      75      78     957
    1086       1     886      76      75     885
    1087       1     887      73      76     886
    1088       1     888      74      73     887
    1089       1     889      71      74     888
    1090       1     890      72      71     889
    1091       1     891      69      72     890
    1092       1     892      70      69     891
    1093       1     893      67      70     892
    1094       1     894      68      67     893
    1095       1     895      65      68     894
    1096       1     896      66      65     895
    1097       1     951      60      66     896
    1098       1     956     156     157     830
    1099       1     829     155     156     956
    1100       1     828     154     155     829
    1101       1     955     151     154     828
    1102       1     827     152     151     955
    1103       1     826     149     152     827
    1104       1     825     150     149     826
    1105       1     824     147     150     825
    1106       1     823     148     147     824
    1107       1     822     145     148     823
    1108       1     833     162     158     954
    1109       1     832     161     162     833
    1110       1     831     160     161     832
    1111       1     830     159     160     831
    1112       1     830     157     153     159
    1113       1     864       7       8     865
    1114       1     863       6       7     864
    1115       1     862       5       6     863
    1116       1     861       4       5     862
    1117       1     860       3       4     861
    1118       1     194       1       3     860
    1119       1     944      18      19     945
    1120       1     943      17      18     944
    1121       1     942      16      17     943
    1122       1     941      15      16     942
    1123       1     940      14      15     941
    1124       1     939      13      14     940
    1125       1     868       2      13     939
    1126       1     867      11       2     868
    1127       1     866      10      11     867
    1128       1     953       9      10     866
    1129       1     865       8       9     953
    1130       1     929      23      22     790
    1131       1     947      24      23     929
    1132       1     947      21      12      24
    1133       1     946      20      21     947
    1134       1     945      19      20     946
    1135       1     821     146     145     822
    1136       1     820     143     146     821
    1137       1     731      93      92     883
    1138       1     884      77      93     731
    1139       1     952     129     130     806
    1140       1     805     128     129     952
    1141       1     804     127     128     805
    1142       1     803     126     127     804
    1143       1     802     125     126     803
    1144       1     119     123     125     802
    1145       1     810     134     135     811
    1146       1     809     133     134     810
    1147       1     808     132     133     809
    1148       1     807     131     132     808
    1149       1     806     130     131     807
    1150       1     872      81      80     788
    1151       1     873      82      81     872
    1152       1     874      83      82     873
    1153       1     875      84      83     874
    1154       1     876      85      84     875
    1155       1     877      86      85     876
    1156       1     878      87      86     877
    1157       1     879      88      87     878
    1158       1     880      89      88     879
    1159       1     881      90      89     880
    1160       1     882      91      90     881
    1161       1     883      92      91     882
    1162       1     819     144     143     820
    1163       1     818     141     144     819
    1164       1     817     142     141     818
    1165       1     816     139     142     817
    1166       1     815     140     139     816
    1167       1     814     124     140     815
    1168       1     675     138     124     814
    1169       1     813     137     138     675
    1170       1     812     136     137     813
    1171       1     811     135     136     812
    1172       1     897      61      60     951
    1173       1     898      62      61     897
    1174       1     899      63      62     898
    1175       1     900      64      63     899
    1176       1      56      55      64     900
    1177       1      80      79      94     788
    1178       1      28      22      26      29
    1179       1     191     163     189     192
    1180       1      29      26      25      27
    1181       1     192     189     188     190
    1182       1     801     122     119     784
    1183       1     871      94      98     870
    1184       1     800     121     122     801
    1185       1     798     109     120     799
    1186       1     799     120     121     800
    1187       1     869      96      95     938
    1188       1     950      97      96     869
    1189       1     870      98      97     950
    1190       1     948     118     109     798
    1191       1     938      95     108     937
    1192       1     791     111     112     792
    1193       1     930     110     111     791
    1194       1     932     102     101     931
    1195       1     930     100      99     110
    1196       1     931     101     100     930
    1197       1     794     114     115     795
    1198       1     793     113     114     794
    1199       1     933     104     103     949
    1200       1     934     105     104     933
    1201       1     792     112     113     793
    1202       1     949     103     102     932
    1203       1     796     116     117     797
    1204       1     797     117     118     948
    1205       1     795     115     116     796
    1206       1     936     107     106     935
    1207       1     935     106     105     934
    1208       1     937     108     107     936
    1209       2    1306    1308    1372    1371
    1210       2    1308    1309    1396    1372
    1211       2    1309    1310    1420    1396
    1212       2    1310    1311    1444    1420
    1213       2    1311    1312    1468    1444
    1214       2    1312    1313    1492    1468
    1215       2    1313    1314    1516    1492
    1216       2    1314    1307    1316    1516
    1217       2    1371    1372    1373    1370
    1218       2    1372    1396    1397    1373
    1219       2    1396    1420    1421    1397
    1220       2    1420    1444    1445    1421
    1221       2    1444    1468    1469    1445
    1222       2    1468    1492    1493    1469
    1223       2    1492    1516    1517    1493
    1224       2    1516    1316    1317    1517
    1225       2    1370    1373    1374    1369
    1226       2    1373    1397    1398    1374
    1227       2    1397    1421    1422    1398
    1228       2    1421    1445    1446    1422
    1229       2    1445    1469    1470    1446
    1230       2    1469    1493    1494    1470
    1231       2    1493    1517    1518    1494
    1232       2    1517    1317    1318    1518
    1233       2    1369    1374    1375    1368
    1234       2    1374    1398    1399    1375
    1235       2    1398    1422    1423    1399
    1236       2    1422    1446    1447    1423
    1237       2    1446    1470    1471    1447
    1238       2    1470    1494    1495    1471
    1239       2    1494    1518    1519    1495
    1240       2    1518    1318    1319    1519
    1241       2    1368    1375    1376    1367
    1242       2    1375    1399    1400    1376
    1243       2    1399    1423    1424    1400
    1244       2    1423    1447    1448    1424
    1245       2    1447    1471    1472    1448
    1246       2    1471    1495    1496    1472
    1247       2    1495    1519    1520    1496
    1248       2    1519    1319    1320    1520
    1249       2    1367    1376    1377    1366
    1250       2    1376    1400    1401    1377
    1251       2    1400    1424    1425    1401
    1252       2    1424    1448    1449    1425
    1253       2    1448    1472    1473    1449
    1254       2    1472    1496    1497    1473
    1255       2    1496    1520    1521    1497
    1256       2    1520    1320    1321    1521
    1257       2    1366    1377    1378    1365
    1258       2    1377    1401    1402    1378
    1259       2    1401    1425    1426    1402
    1260       2    1425    1449    1450    1426
    1261       2    1449    1473    1474    1450
    1262       2    1473    1497    1498    1474
    1263       2    1497    1521    1522    1498
    1264       2    1521    1321    1322    1522
    1265       2    1365    1378    1379    1364
    1266       2    1378    1402    1403    1379
    1267       2    1402    1426    1427    1403
    1268       2    1426    1450    1451    1427
    1269       2    1450    1474    1475    1451
    1270       2    1474    1498    1499    1475
    1271       2    1498    1522    1523    1499
    1272       2    1522    1322    1323    1523
    1273       2    1364    1379    1380    1363
    1274       2    1379    1403    1404    1380
    1275       2    1403    1427    1428    1404
    1276       2    1427    1451    1452    1428
    1277       2    1451    1475    1476    1452
    1278       2    1475    1499    1500    1476
    1279       2    1499    1523    1524    1500
    1280       2    1523    1323    1324    1524
    1281       2    1363    1380    1381    1362
    1282       2    1380    1404    1405    1381
    1283       2    1404    1428    1429    1405
    1284       2    1428    1452    1453    1429
    1285       2    1452    1476    1477    1453
    1286       2    1476    1500    1501    1477
    1287       2    1500    1524    1525    1501
    1288       2    1524    1324    1325    1525
    1289       2    1362    1381    1382    1361
    1290       2    1381    1405    1406    1382
    1291       2    1405    1429    1430    1406
    1292       2    1429    1453    1454    1430
    1293       2    1453    1477    1478    1454
    1294       2    1477    1501    1502    1478
    1295       2    1501    1525    1526    1502
    1296       2    1525    1325    1326    1526
    1297       2    1361    1382    1383    1360
    1298       2    1382    1406    1407    1383
    1299       2    1406    1430    1431    1407
    1300       2    1430    1454    1455    1431
    1301       2    1454    1478    1479    1455
    1302       2    1478    1502    1503    1479
    1303       2    1502    1526    1527    1503
    1304       2    1526    1326    1327    1527
    1305       2    1360    1383    1384    1359
    1306       2    1383    1407    1408    1384
    1307       2    1407    1431    1432    1408
    1308       2    1431    1455    1456    1432
    1309       2    1455    1479    1480    1456
    1310       2    1479    1503    1504    1480
    1311       2    1503    1527    1528    1504
    1312       2    1527    1327    1328    1528
    1313       2    1359    1384    1385    1358
    1314       2    1384    1408    1409    1385
    1315       2    1408    1432    1433    1409
    1316       2    1432    1456    1457    1433
    1317       2    1456    1480    1481    1457
    1318       2    1480    1504    1505    1481
    1319       2    1504    1528    1529    1505
    1320       2    1528    1328    1329    1529
    1321       2    1358    1385    1386    1357
    1322       2    1385    1409    1410    1386
    1323       2    1409    1433    1434    1410
    1324       2    1433    1457    1458    1434
    1325       2    1457    1481    1482    1458
    1326       2    1481    1505    1506    1482
    1327       2    1505    1529    1530    1506
    1328       2    1529    1329    1330    1530
    1329       2    1357    1386    1387    1356
    1330       2    1386    1410    1411    1387
    1331       2    1410    1434    1435    1411
    1332       2    1434    1458    1459    1435
    1333       2    1458    1482    1483    1459
    1334       2    1482    1506    1507    1483
    1335       2    1506    1530    1531    1507
    1336       2    1530    1330    1331    1531
    1337       2    1356    1387    1388    1355
    1338       2    1387    1411    1412    1388
    1339       2    1411    1435    1436    1412
    1340       2    1435    1459    1460    1436
    1341       2    1459    1483    1484    1460
    1342       2    1483    1507    1508    1484
    1343       2    1507    1531    1532    1508
    1344       2    1531    1331    1332    1532
    1345       2    1355    1388    1389    1354
    1346       2    1388    1412    1413    1389
    1347       2    1412    1436    1437    1413
    1348       2    1436    1460    1461    1437
    1349       2    1460    1484    1485    1461
    1350       2    1484    1508    1509    1485
    1351       2    1508    1532    1533    1509
    1352       2    1532    1332    1333    1533
    1353       2    1354    1389    1390    1353
    1354       2    1389    1413    1414    1390
    1355       2    1413    1437    1438    1414
    1356       2    1437    1461    1462    1438
    1357       2    1461    1485    1486    1462
    1358       2    1485    1509    1510    1486
    1359       2    1509    1533    1534    1510
    1360       2    1533    1333    1334    1534
    1361       2    1353    1390    1391    1352
    1362       2    1390    1414    1415    1391
    1363       2    1414    1438    1439    1415
    1364       2    1438    1462    1463    1439
    1365       2    1462    1486    1487    1463
    1366       2    1486    1510    1511    1487
    1367       2    1510    1534    1535    1511
    1368       2    1534    1334    1335    1535
    1369       2    1352    1391    1392    1351
    1370       2    1391    1415    1416    1392
    1371       2    1415    1439    1440    1416
    1372       2    1439    1463    1464    1440
    1373       2    1463    1487    1488    1464
    1374       2    1487    1511    1512    1488
    1375       2    1511    1535    1536    1512
    1376       2    1535    1335    1336    1536
    1377       2    1351    1392    1393    1350
    1378       2    1392    1416    1417    1393
    1379       2    1416    1440    1441    1417
    1380       2    1440    1464    1465    1441
    1381       2    1464    1488    1489    1465
    1382       2    1488    1512    1513    1489
    1383       2    1512    1536    1537    1513
    1384       2    1536    1336    1337    1537
    1385       2    1350    1393    1394    1349
    1386       2    1393    1417    1418    1394
    1387       2    1417    1441    1442    1418
    1388       2    1441    1465    1466    1442
    1389       2    1465    1489    1490    1466
    1390       2    1489    1513    1514    1490
    1391       2    1513    1537    1538    1514
    1392       2    1537    1337    1338    1538
    1393       2    1349    1394    1395    1348
    1394       2    1394    1418    1419    1395
    1395       2    1418    1442    1443    1419
    1396       2    1442    1466    1467    1443
    1397       2    1466    1490    1491    1467
    1398       2    1490    1514    1515    1491
    1399       2    1514    1538    1539    1515
    1400       2    1538    1338    1339    1539
    1401       2    1348    1395    1347    1340
    1402       2    1395    1419    1346    1347
    1403       2    1419    1443    1345    1346
    1404       2    1443    1467    1344    1345
    1405       2    1467    1491    1343    1344
    1406       2    1491    1515    1342    1343
    1407       2    1515    1539    1341    1342
    1408       2    1539    1339    1315    1341
    1409       2    1541    1565    1606    1599
    1410       2    1565    1564    1613    1606
    1411       2    1564    1563    1620    1613
    1412       2    1563    1562    1627    1620
    1413       2    1562    1561    1634    1627
    1414       2    1561    1560    1641    1634
    1415       2    1560    1559    1648    1641
    1416       2    1559    1558    1655    1648
    1417       2    1558    1557    1662    1655
    1418       2    1557    1556    1669    1662
    1419       2    1556    1555    1676    1669
    1420       2    1555    1554    1683    1676
    1421       2    1554    1553    1690    1683
    1422       2    1553    1552    1697    1690
    1423       2    1552    1551    1704    1697
    1424       2    1551    1550    1711    1704
    1425       2    1550    1549    1718    1711
    1426       2    1549    1548    1725    1718
    1427       2    1548    1547    1732    1725
    1428       2    1547    1546    1739    1732
    1429       2    1546    1545    1746    1739
    1430       2    1545    1544    1753    1746
    1431       2    1544    1543    1760    1753
    1432       2    1543    1542    1767    1760
    1433       2    1542    1540    1573    1767
    1434       2    1599    1606    1607    1600
    1435       2    1606    1613    1614    1607
    1436       2    1613    1620    1621    1614
    1437       2    1620    1627    1628    1621
    1438       2    1627    1634    1635    1628
    1439       2    1634    1641    1642    1635
    1440       2    1641    1648    1649    1642
    1441       2    1648    1655    1656    1649
    1442       2    1655    1662    1663    1656
    1443       2    1662    1669    1670    1663
    1444       2    1669    1676    1677    1670
    1445       2    1676    1683    1684    1677
    1446       2    1683    1690    1691    1684
    1447       2    1690    1697    1698    1691
    1448       2    1697    1704    1705    1698
    1449       2    1704    1711    1712    1705
    1450       2    1711    1718    1719    1712
    1451       2    1718    1725    1726    1719
    1452       2    1725    1732    1733    1726
    1453       2    1732    1739    1740    1733
    1454       2    1739    1746    1747    1740
    1455       2    1746    1753    1754    1747
    1456       2    1753    1760    1761    1754
    1457       2    1760    1767    1768    1761
    1458       2    1767    1573    1572    1768
    1459       2    1600    1607    1608    1601
    1460       2    1607    1614    1615    1608
    1461       2    1614    1621    1622    1615
    1462       2    1621    1628    1629    1622
    1463       2    1628    1635    1636    1629
    1464       2    1635    1642    1643    1636
    1465       2    1642    1649    1650    1643
    1466       2    1649    1656    1657    1650
    1467       2    1656    1663    1664    1657
    1468       2    1663    1670    1671    1664
    1469       2    1670    1677    1678    1671
    1470       2    1677    1684    1685    1678
    1471       2    1684    1691    1692    1685
    1472       2    1691    1698    1699    1692
    1473       2    1698    1705    1706    1699
    1474       2    1705    1712    1713    1706
    1475       2    1712    1719    1720    1713
    1476       2    1719    1726    1727    1720
    1477       2    1726    1733    1734    1727
    1478       2    1733    1740    1741    1734
    1479       2    1740    1747    1748    1741
    1480       2    1747    1754    1755    1748
    1481       2    1754    1761    1762    1755
    1482       2    1761    1768    1769    1762
    1483       2    1768    1572    1571    1769
    1484       2    1601    1608    1609    1602
    1485       2    1608    1615    1616    1609
    1486       2    1615    1622    1623    1616
    1487       2    1622    1629    1630    1623
    1488       2    1629    1636    1637    1630
    1489       2    1636    1643    1644    1637
    1490       2    1643    1650    1651    1644
    1491       2    1650    1657    1658    1651
    1492       2    1657    1664    1665    1658
    1493       2    1664    1671    1672    1665
    1494       2    1671    1678    1679    1672
    1495       2    1678    1685    1686    1679
    1496       2    1685    1692    1693    1686
    1497       2    1692    1699    1700    1693
    1498       2    1699    1706    1707    1700
    1499       2    1706    1713    1714    1707
    1500       2    1713    1720    1721    1714
    1501       2    1720    1727    1728    1721
    1502       2    1727    1734    1735    1728
    1503       2    1734    1741    1742    1735
    1504       2    1741    1748    1749    1742
    1505       2    1748    1755    1756    1749
    1506       2    1755    1762    1763    1756
    1507       2    1762    1769    1770    1763
    1508       2    1769    1571    1570    1770
    1509       2    1602    1609    1610    1603
    1510       2    1609    1616    1617    1610
    1511       2    1616    1623    1624    1617
    1512       2    1623    1630    1631    1624
    1513       2    1630    1637    1638    1631
    1514       2    1637    1644    1645    1638
    1515       2    1644    1651    1652    1645
    1516       2    1651    1658    1659    1652
    1517       2    1658    1665    1666    1659
    1518       2    1665    1672    1673    1666
    1519       2    1672    1679    1680    1673
    1520       2    1679    1686    1687    1680
    1521       2    1686    1693    1694    1687
    1522       2    1693    1700    1701    1694
    1523       2    1700    1707    1708    1701
    1524       2    1707    1714    1715    1708
    1525       2    1714    1721    1722    1715
    1526       2    1721    1728    1729    1722
    1527       2    1728    1735    1736    1729
    1528       2    1735    1742    1743    1736
    1529       2    1742    1749    1750    1743
    1530       2    1749    1756    1757    1750
    1531       2    1756    1763    1764    1757
    1532       2    1763    1770    1771    1764
    1533       2    1770    1570    1569    1771
    1534       2    1603    1610    1611    1604
    1535       2    1610    1617    1618    1611
    1536       2    1617    1624    1625    1618
    1537       2    1624    1631    1632    1625
    1538       2    1631    1638    1639    1632
    1539       2    1638    1645    1646    1639
    1540       2    1645    1652    1653    1646
    1541       2    1652    1659    1660    1653
    1542       2    1659    1666    1667    1660
    1543       2    1666    1673    1674    1667
    1544       2    1673    1680    1681    1674
    1545       2    1680    1687    1688    1681
    1546       2    1687    1694    1695    1688
    1547       2    1694    1701    1702    1695
    1548       2    1701    1708    1709    1702
    1549       2    1708    1715    1716    1709
    1550       2    1715    1722    1723    1716
    1551       2    1722    1729    1730    1723
    1552       2    1729    1736    1737    1730
    1553       2    1736    1743    1744    1737
    1554       2    1743    1750    1751    1744
    1555       2    1750    1757    1758    1751
    1556       2    1757    1764    1765    1758
    1557       2    1764    1771    1772    1765
    1558       2    1771    1569    1568    1772
    1559       2    1604    1611    1612    1605
    1560       2    1611    1618    1619    1612
    1561       2    1618    1625    1626    1619
    1562       2    1625    1632    1633    1626
    1563       2    1632    1639    1640    1633
    1564       2    1639    1646    1647    1640
    1565       2    1646    1653    1654    1647
    1566       2    1653    1660    1661    1654
    1567       2    1660    1667    1668    1661
    1568       2    1667    1674    1675    1668
    1569       2    1674    1681    1682    1675
    1570       2    1681    1688    1689    1682
    1571       2    1688    1695    1696    1689
    1572       2    1695    1702    1703    1696
    1573       2    1702    1709    1710    1703
    1574       2    1709    1716    1717    1710
    1575       2    1716    1723    1724    1717
    1576       2    1723    1730    1731    1724
    1577       2    1730    1737    1738    1731
    1578       2    1737    1744    1745    1738
    1579       2    1744    1751    1752    1745
    1580       2    1751    1758    1759    1752
    1581       2    1758    1765    1766    1759
    1582       2    1765    1772    1773    1766
    1583       2    1772    1568    1567    1773
    1584       2    1605    1612    1575    1574
    1585       2    1612    1619    1576    1575
    1586       2    1619    1626    1577    1576
    1587       2    1626    1633    1578    1577
    1588       2    1633    1640    1579    1578
    1589       2    1640    1647    1580    1579
    1590       2    1647    1654    1581    1580
    1591       2    1654    1661    1582    1581
    1592       2    1661    1668    1583    1582
    1593       2    1668    1675    1584    1583
    1594       2    1675    1682    1585    1584
    1595       2    1682    1689    1586    1585
    1596       2    1689    1696    1587    1586
    1597       2    1696    1703    1588    1587
    1598       2    1703    1710    1589    1588
    1599       2    1710    1717    1590    1589
    1600       2    1717    1724    1591    1590
    1601       2    1724    1731    1592    1591
    1602       2    1731    1738    1593    1592
    1603       2    1738    1745    1594    1593
    1604       2    1745    1752    1595    1594
    1605       2    1752    1759    1596    1595
    1606       2    1759    1766    1597    1596
    1607       2    1766    1773    1598    1597
    1608       2    1773    1567    1566    1598
$
$
$$$$$$$$$$$$$$$$$$$$$$$$$$$$$$$$$$$$$$$$$$$$$$$$$$$$$$$$$$$$$$$$$$$$$$$$$$$$$$$$
$                              COORDINATE SYSTEMS                              $
$$$$$$$$$$$$$$$$$$$$$$$$$$$$$$$$$$$$$$$$$$$$$$$$$$$$$$$$$$$$$$$$$$$$$$$$$$$$$$$$
$
$
$
$$$$$$$$$$$$$$$$$$$$$$$$$$$$$$$$$$$$$$$$$$$$$$$$$$$$$$$$$$$$$$$$$$$$$$$$$$$$$$$$
$                               LOAD DEFINITIONS                               $
$$$$$$$$$$$$$$$$$$$$$$$$$$$$$$$$$$$$$$$$$$$$$$$$$$$$$$$$$$$$$$$$$$$$$$$$$$$$$$$$
$
*DEFINE_CURVE
         1         0 0.0000000 0.0000000 0.0000000 0.0000000        
                 0.0                 3e6
                4e-1                 3e6   
*SET_SEGMENT
         1
        99       100       100       100
       100       101       101       101
       101       102       102       102
       102       103       103       103
       103       104       104       104
       104       105       105       105
       105       106       106       106
       106       107       107       107
       107       108       108       108
       108        95        95        95
*LOAD_SEGMENT_SET
         1         1     1.000     0.000
$
$
$$$$$$$$$$$$$$$$$$$$$$$$$$$$$$$$$$$$$$$$$$$$$$$$$$$$$$$$$$$$$$$$$$$$$$$$$$$$$$$$
$                                RIGID BOUNDRIES                               $
$$$$$$$$$$$$$$$$$$$$$$$$$$$$$$$$$$$$$$$$$$$$$$$$$$$$$$$$$$$$$$$$$$$$$$$$$$$$$$$$
$
$
$
$$$$$$$$$$$$$$$$$$$$$$$$$$$$$$$$$$$$$$$$$$$$$$$$$$$$$$$$$$$$$$$$$$$$$$$$$$$$$$$$
$                             BOUNDARY DEFINITIONS                             $
$$$$$$$$$$$$$$$$$$$$$$$$$$$$$$$$$$$$$$$$$$$$$$$$$$$$$$$$$$$$$$$$$$$$$$$$$$$$$$$$
$
*SET_NODE_LIST
         1     0.000     0.000     0.000     0.000
      1307      1315      1316      1317      1318      1319      1320      1321
      1322      1323      1324      1325      1326      1327      1328      1329
      1330      1331      1332      1333      1334      1335      1336      1337
      1338      1339      1566      1574      1575      1576      1577      1578
      1579      1580      1581      1582      1583      1584      1585      1586
      1587      1588      1589      1590      1591      1592      1593      1594
      1595      1596      1597      1598
*BOUNDARY_SPC_SET
         1         0         1         1         1         1         1         1
$
$
$$$$$$$$$$$$$$$$$$$$$$$$$$$$$$$$$$$$$$$$$$$$$$$$$$$$$$$$$$$$$$$$$$$$$$$$$$$$$$$$
$                              CONTACT DEFINITIONS                             $
$$$$$$$$$$$$$$$$$$$$$$$$$$$$$$$$$$$$$$$$$$$$$$$$$$$$$$$$$$$$$$$$$$$$$$$$$$$$$$$$
$
*CONTACT_2D_AUTOMATIC_SINGLE_SURFACE
         0         0 1.000            50 0.000     0.000     0.000             6
 0.000    0.1000E+08                  
$
$$$$$$$$$$$$$$$$$$$$$$$$$$$$$$$$$$$$$$$$$$$$$$$$$$$$$$$$$$$$$$$$$$$$$$$$$$$$$$$$
$                              CONTROL OPTIONS                                 $
$$$$$$$$$$$$$$$$$$$$$$$$$$$$$$$$$$$$$$$$$$$$$$$$$$$$$$$$$$$$$$$$$$$$$$$$$$$$$$$$
$
*CONTROL_CONTACT
        1

*CONTROL_ENERGY
         1         2         2         1
*CONTROL_BULK_VISCOSITY
  1.50     0.600E-01
*CONTROL_TIMESTEP
0.0000,0.9000,0,0.00   
*CONTROL_TERMINATION
2.0e-2,0,0.00000,0.00000,0.00000
*CONTROL_HOURGLASS
4,0.1
$
$$$$$$$$$$$$$$$$$$$$$$$$$$$$$$$$$$$$$$$$$$$$$$$$$$$$$$$$$$$$$$$$$$$$$$$$$$$$$$$$
$                                 TIME HISTORY                                 $
$$$$$$$$$$$$$$$$$$$$$$$$$$$$$$$$$$$$$$$$$$$$$$$$$$$$$$$$$$$$$$$$$$$$$$$$$$$$$$$$
$
*DATABASE_BINARY_D3PLOT
1e-5
*DATABASE_BINARY_D3THDT
1e-5
*DATABASE_GLSTAT
1e-5
*DATABASE_BNDOUT
1e-5
*DATABASE_MATSUM
1e-5
*DATABASE_NODOUT
1e-5
*DATABASE_ELOUT
1e-5
*DATABASE_RCFORC
1e-5
*DATABASE_SPCFORC
1e-5
$
$$$$$$$$$$$$$$$$$$$$$$$$$$$$$$$$$$$$$$$$$$$$$$$$$$$$$$$$$$$$$$$$$$$$$$$$$$$$$$$$
$                              DATABASE OPTIONS                                $
$$$$$$$$$$$$$$$$$$$$$$$$$$$$$$$$$$$$$$$$$$$$$$$$$$$$$$$$$$$$$$$$$$$$$$$$$$$$$$$$
$
*DATABASE_EXTENT_BINARY
         0         0         3         1         0         0         0         0
         0         0         4         0         0         0
*END
