# Supplementary material for: Effect of contact characteristics on the self-rotation performance of conical picks based on impact dynamics modelling
Source: R Soc Open Sci. 2020 May 20;7(5):200362. doi: 10.1098/rsos.200362 (PMC7277263; doi:10.1098/rsos.200362)
Supplement: K-file used to solve the dynamic model [file rsos200362supp2.txt]

/PREP7  
K, ,,,, 
K, ,0.012,0.010,,   
K, ,0.0185,0.010,,   
K, ,0.0185,0.012,,   
K, ,0.043,0.0195,,  
K, ,0.047,0.01936,,   
K, ,0.051,0.0198,,  
K, ,0.055,0.02058,,  
K, ,0.059,0.0217,,
K, ,0.063,0.0232,,
K, ,0.067,0.02511,,    
K, ,0.071,0.02752,,
K, ,0.081,0.02752,,
K, ,0.081,0.01733,,
K, ,0.144,0.01733,,
K, ,0.144,0.0206,,
K, ,0.1464,0.0206,,
K, ,0.1464,0.01733,,
K, ,0.1524,0.01733,,
K, ,0.1524,0,,
FLST,2,20,3 
FITEM,2,1   
FITEM,2,2   
FITEM,2,3   
FITEM,2,4   
FITEM,2,5   
FITEM,2,6   
FITEM,2,7   
FITEM,2,8   
FITEM,2,9   
FITEM,2,10  
FITEM,2,11  
FITEM,2,12  
FITEM,2,13  
FITEM,2,14  
FITEM,2,15  
FITEM,2,16  
FITEM,2,17  
FITEM,2,18  
FITEM,2,19  
FITEM,2,20  
A,P51X  
!* 
K, ,0.081,0.0175,,
K, ,0.081,0.032,,
K, ,0.143,0.032,,
K, ,0.143,0.0175,,
FLST,2,4,3  
FITEM,2,21  
FITEM,2,22  
FITEM,2,23  
FITEM,2,24  
A,P51X  
!*   
FLST,3,2,5,ORDE,2   
FITEM,3,1   
FITEM,3,-2  
ARSYM,Y,P51X, , , ,0,0  
FLST,2,2,5,ORDE,2   
FITEM,2,1   
FITEM,2,3   
AADD,P51X 
!* 
ET,1,SHELL163  
!*  
EDMP,RIGI,1,0,0 
MP,DENS,1,1 
MP,EX,1,1   
MP,NUXY,1,1 
EDMP,RIGI,2,0,0 
MP,DENS,2,1 
MP,EX,2,1   
MP,NUXY,2,1
!*
TYPE,   1   
MAT,       1
REAL,   
ESYS,       0   
SECNUM, 
!*  
FLST,5,2,4,ORDE,2   
FITEM,5,1   
FITEM,5,49  
CM,_Y,LINE  
LSEL, , , ,P51X 
CM,_Y1,LINE 
CMSEL,,_Y   
!*  
LESIZE,_Y1, , ,10, , , , ,1 
!*  
FLST,5,2,4,ORDE,2   
FITEM,5,2   
FITEM,5,26  
CM,_Y,LINE  
LSEL, , , ,P51X 
CM,_Y1,LINE 
CMSEL,,_Y   
!*  
LESIZE,_Y1, , ,4, , , , ,1  
!*  
FLST,5,2,4,ORDE,2   
FITEM,5,3   
FITEM,5,27  
CM,_Y,LINE  
LSEL, , , ,P51X 
CM,_Y1,LINE 
CMSEL,,_Y   
!*  
LESIZE,_Y1, , ,1, , , , ,1  
!*  
FLST,5,2,4,ORDE,2   
FITEM,5,4   
FITEM,5,28  
CM,_Y,LINE  
LSEL, , , ,P51X 
CM,_Y1,LINE 
CMSEL,,_Y   
!*  
LESIZE,_Y1, , ,15, , , , ,1 
!*  
FLST,5,14,4,ORDE,4  
FITEM,5,5   
FITEM,5,-11 
FITEM,5,29  
FITEM,5,-35 
CM,_Y,LINE  
LSEL, , , ,P51X 
CM,_Y1,LINE 
CMSEL,,_Y   
!*  
LESIZE,_Y1, , ,2, , , , ,1  
!*  
FLST,5,2,4,ORDE,2   
FITEM,5,12  
FITEM,5,36  
CM,_Y,LINE  
LSEL, , , ,P51X 
CM,_Y1,LINE 
CMSEL,,_Y   
!*  
LESIZE,_Y1, , ,5, , , , ,1  
!*  
FLST,5,2,4,ORDE,2   
FITEM,5,13  
FITEM,5,37  
CM,_Y,LINE  
LSEL, , , ,P51X 
CM,_Y1,LINE 
CMSEL,,_Y   
!*  
LESIZE,_Y1, , ,5, , , , ,1  
!*  
FLST,5,2,4,ORDE,2   
FITEM,5,14  
FITEM,5,38  
CM,_Y,LINE  
LSEL, , , ,P51X 
CM,_Y1,LINE 
CMSEL,,_Y   
!*  
LESIZE,_Y1, , ,25, , , , ,1 
!*  
FLST,5,2,4,ORDE,2   
FITEM,5,15  
FITEM,5,39  
CM,_Y,LINE  
LSEL, , , ,P51X 
CM,_Y1,LINE 
CMSEL,,_Y   
!*  
LESIZE,_Y1, , ,2, , , , ,1  
!*  
FLST,5,2,4,ORDE,2   
FITEM,5,16  
FITEM,5,40  
CM,_Y,LINE  
LSEL, , , ,P51X 
CM,_Y1,LINE 
CMSEL,,_Y   
!*  
LESIZE,_Y1, , ,1, , , , ,1  
!*  
FLST,5,2,4,ORDE,2   
FITEM,5,17  
FITEM,5,41  
CM,_Y,LINE  
LSEL, , , ,P51X 
CM,_Y1,LINE 
CMSEL,,_Y   
!*  
LESIZE,_Y1, , ,2, , , , ,1  
!*  
FLST,5,2,4,ORDE,2   
FITEM,5,18  
FITEM,5,42  
CM,_Y,LINE  
LSEL, , , ,P51X 
CM,_Y1,LINE 
CMSEL,,_Y   
!*  
LESIZE,_Y1, , ,3, , , , ,1  
!*  
FLST,5,2,4,ORDE,2   
FITEM,5,19  
FITEM,5,50  
CM,_Y,LINE  
LSEL, , , ,P51X 
CM,_Y1,LINE 
CMSEL,,_Y   
!*  
LESIZE,_Y1, , ,10, , , , ,1 
!*  
FLST,5,2,4,ORDE,2   
FITEM,5,21  
FITEM,5,45  
CM,_Y,LINE  
LSEL, , , ,P51X 
CM,_Y1,LINE 
CMSEL,,_Y   
!*  
LESIZE,_Y1, , ,8, , , , ,1  
!*  
FLST,5,2,4,ORDE,2   
FITEM,5,22  
FITEM,5,46  
CM,_Y,LINE  
LSEL, , , ,P51X 
CM,_Y1,LINE 
CMSEL,,_Y   
!*  
LESIZE,_Y1, , ,25, , , , ,1 
!*  
MSHAPE,0,2D 
MSHKEY,0
!*  
CM,_Y,AREA  
ASEL, , , ,       5 
CM,_Y1,AREA 
CHKMSH,'AREA'   
CMSEL,S,_Y  
!*  
AMESH,_Y1   
!*  
CMDELE,_Y   
CMDELE,_Y1  
CMDELE,_Y2  
!*  
TYPE,   1   
MAT,       2
REAL,   
ESYS,       0   
SECNUM, 
!*  
MSHKEY,1
!*  
FLST,5,2,5,ORDE,2   
FITEM,5,2   
FITEM,5,4   
CM,_Y,AREA  
ASEL, , , ,P51X 
CM,_Y1,AREA 
CHKMSH,'AREA'   
CMSEL,S,_Y  
!*  
AMESH,_Y1   
!*  
CMDELE,_Y   
CMDELE,_Y1  
CMDELE,_Y2  
!*  
/UI,MESH,OFF
!*  
EDPART,CREATE   
FLST,2,2,4,ORDE,2   
FITEM,2,22  
FITEM,2,46  
!*  
/GO 
DL,P51X, ,ALL,  
EDOPT,ADD,blank,LSDYNA  
